# Supplementary material for: Closing the circle: current state and perspectives of circular RNA databases
Source: Brief Bioinform. 2020 Jan 30;22(1):288–97. doi: 10.1093/bib/bbz175 (PMC7820840; doi:10.1093/bib/bbz175)
Supplement: supplemental_table_1_bbz175 [file supplemental_table_1_bbz175.xlsx]

## Sheet: Sheet1
non-curated databases
general info									website				non-curated					meta info				circRNA annotation
database	citation	DOI	year	# cit	# human circRNAs	other species	short description	genome build	url	site online	usability	submit page	data origin	datasets	sample types	circRNA detection tool	validation? filter?	nomenclature type	position reported	strand reported?	full seq reported?	miRNA-circRNA interaction	miRNA dataset	miRNA-circRNA prediction	tissue-specificity score	conservation between species	ORF/protein	IRES	RBP	other
Circ2Traits	Ghosal S. et al., 2013	10.3389/fgene.2013.00283	2013	207	1953	unknown	association of circRNAs with diseases based on the interactions of circRNAs with disease-associated miRNAs and disease-associated SNPs mapped on circRNA loci	hg19	http://gyanxet-beta.com/circdb/)	no	unknown	unknown	public circRNA dataset	Memczak et al., 2013	HEK293 cells	find_circ	⩾ 2 BSJ reads	unknown	unknown	unknown	unknown	yes (PAR-CLIP data from StarBase)	miR2disease	miRanda	no	no	no	no	no	GO enrichment; measure for the likelihood of a circRNA to be associated with a disease in terms of the statistical significance of the circRNA’s interaction with miRNAs associated with the concerned disease; disease-associated SNPs; Ago interaction site in circRNAs
circAtlas v2.0	Peifeng J. et al., 2019	10.1016/j.celrep.2019.02.078	2019	1	610406	macaque, mouse, rat, pig , chicken	detection of circRNAs in 17 human tissues reports conservation across species, circRNA-microRNA interaction, predicted ORF, IRES and RBP sites	hg19	http://circatlas.biols.ac.cn	yes	ok	no	in house data	not applicable	17 human samples: brain, testis, thymus, spleen, spinal cord, kidney, uterus, prostate, heart, lung, liver, colon, bone marrow, small intestine, skeletal muscle, stomach and placenta	CIRI2, DCC, MapSplice and CircExplorer2	⩾ 2 tools ⩾ 2 BSJ reads	hsa-GENE_000006	yes	yes	yes	yes	not mentioned	not mentioned	yes	yes	yes	yes	no	GO enrichment, inference of circRNA, function using a co-expression network, alternative splicing
circbank	Liu M. et al., 2019	10.1080/15476286.2019.1600395	2019	0	140725	no	focus on nomenclature system; reports miRNAs binding sites, conservation across species, m6A modification, mutations in circRNA, predicted ORFs and IRES sites	hg19	http://www.circbank.cn	yes	ok, download uncomplete	no	public circRNA dataset	circBase	see circBase	not applicable	unknown	hsa_circ_0000007, hsa_circGENE_003	yes	yes	yes	yes	miRBase	﻿miRanda, TargetScan	no	yes	yes	yes	no	m6A modification; mutation in circRNA
circBase	Glažar P. et al., 2014	10.1261/rna.043687.113	2014	307	92375	mouse, worm, rat, coelacanth (Latimeria chalumnae, Latimeria menadoensis)	unified database of all circRNAs predicted by 9 large-scale studies; reports putative spliced circRNA sequences	hg19	http://www.circbase.org	yes	not great	yes (mail)	public circRNA datasets	Salzman et al., 2013; Memczak et al., 2013; ﻿Jeck et al., 2013; ﻿Zhang et al. (2013) Nitsche et al. (2013)	various: see table 1 original article	depends on source	none	hsa_circ_0000007	yes	yes	yes	yes	not mentioned	not mentioned	no	no	no	no	yes (unknown)	putative splicing length, ribosome profiling tracks, UCSC genome browser on doRiNA (post-transcriptional regulatory elements)
CircInteractome	Dudekula D. B. et al., 2016	10.1080/15476286.2015.1128065	2016	126	unknown	unknown	focus on interaction between miRNAs and circRNAs with RBP sites; reports IRES sites and ORFs	hg19	https://circinteractome.irp.nia.nih.gov/	no	unknown	unknown	public circRNA dataset	circBase	see circBase	not applicable	none	unknown	unknown	unknown	unknown	yes	﻿miRBase	TargetScan	no	no	no	yes	yes (StarBase)	primer design tool; siRNA design tool
CircNet	Liu Y-C. et al., 2016	10.1093/nar/gkv940	2016	107	34000	no	maps circRNA–miRNA–mRNA interactions into regulatory networks	hg19	http://circnet.mbc.nctu.edu.tw	no	unknown	unknown	public RNA-seq datasets	NCBI Sequence Read Archive	various	find_circ	⩾ 3 sources	unknown	unknown	unknown	unknown	yes (including all possible circRNA isoforms)	miRBase, miRTarBasen	miRanda, TargetScan	no	no	no	no	no	circRNA isoforms
CIRCpedia v2	Dong R. et al., 2018	10.1016/j.gpb.2018.08.001	2018	3	177456	mouse, rat, zebrafish, fly, worm	focus on circRNAs in 65 human cell lines	hg19 and hg38	http://www.picb.ac.cn/rnomics/circpedia/	yes	not great	no	public RNA-seq datasets	﻿NCBI Gene Expression Omnibus (GEO), ENCODE project, EMBL-EBI	various	CIRCexplorer2, MapSplice	unknown	HSA_CIRCpedia_00005	yes	yes	no	no	not applicable	not applicable	no	yes	no	no	no
CircRiC	Ruan et al., 2019	10.1186/s13073-019-0663-5	2019	0	92599	no	focus on detection of lineage-specific circRNAs in 935 cancer cell lines; reports drug response, biogenesis, interactions between circRNAs and mRNA (including miRNAs), proteins, or mutations	hg19	https://hanlab.uth.edu/cRic/	yes	depending on browser	no	public RNA-seq dataset	Cancer Cell line Encyclopedia	various	CIRI2, CIRCexplorer2, circRNA_finder, and find_circ	⩾ 2 tools ⩾ 2 BSJ reads	chr_start_end|GENE	yes	no	no	yes	not mentioned	miRanda	yes	no	no	no	yes (StarBase)	﻿drug sensitivity data; compound annotation information from three pharmacogenomic resources; EMT (﻿epithelial-mesenchymal transition) score; expression landscape; biogenesis; integrative analysis
circRNADb	Chen X. et al., 2016	10.1038/srep34985	2016	73	32914	no	focus on protein-coding annotation (predicted ORFs with protein-coding potential and evidence by mass spectrometry; reports exon splicing information and predicted IRE sites	hg19	http://reprod.njmu.edu.cn/circrnadb/circRNADb.php	sometimes	depending on browser	yes	public circRNA datasets	in-house Gliomas RNA seq dataset; Memczak et al., 2013; Jeck et al., 2013; Song, X. et al. 2016; Salzman, J., et al., 2012	various	depends on original data, in-house: Uruborus	⩾ 2 BSJ reads	hsa_circ_00005	yes	no	yes?	no	not applicable	not applicable	no	no	yes	yes	no	exon splicing; isoforms; protein expression evidences by mass spectrometry; N-Glycosylation sites, mucin type O-Glycosylation sites and phosphorylation sites
CSCD	Xia S. et al., 2018	10.1093/nar/gkx863	2018	33	1223114	no	focus on distinguishing cancer-specific circRNAs from ‘normal’ circRNAs in 87 cancer cell lines and 141 normal cell lines; reports circRNA-miRNA interactions, putative splicing possibilities, predicted cellular location, RBP sites and ORFs	hg19 and hg38	http://gb.whu.edu.cn/CSCD/	yes	ok	no	public RNA-seq datasets	ENCODE	various	CIRI2, find_circ, circRNA finder and CIRCexplorer	none	chr:start|end	yes	yes	no	yes	not mentioned	TargetScan	no	no	yes	no	yes (StarBase)	splicing
deepBase v2.0	Zheng L. et al., 2016	10.1093/nar/gkv1273	2016	74	14867	mouse, worm	comparison of (small) non-coding RNAs (including circRNAs) across 19 species; reports conservation between species	hg19	http://biocenter.sysu.edu.cn/deepBase/	no	unknown	unknown	public RNA-seq and circRNA datasets	circBase; literature; in-house RNA-seq datasets	see circBase	unknown	unknown	unknown	unknown	unknown	unknown	no	not applicable	not applicable	no	no	no	no	no
exoRBase	Li S. et al., 2018	10.1093/nar/gkx891	2018	24	57412	no	focus on circRNA, IncRNA and mRNA in human blood exosomes	hg38	http://www.exorbase.org	yes	ok	yes	public blood exosomal RNA-seq datasets	﻿NCBI Gene Expression Omnibus (GEO)	various	find_circ (v1.2), ACFS (version 2.2.1)	⩾ 2 tools	exo_circ_000006	yes	yes	no	no	not applicable	not applicable	no	no	no	no	no	spliced length
MiOncoCirc v2.0	Vo J. et al., 2019	10.1016/j.cell.2018.12.021	2019	6	227056	no	circRNA detection in 2093 clinical human cancer samples using exome capture sequencing	hg38	https://mioncocirc.github.io	yes	not great	no	in house data	not applicable	> 800 human cancer sampes	CIRCexplorer	⩾ 2 BSJ reads	chr:start:end:GENE-AS	yes	no	no	no	not applicable	not applicable	yes	no	no	no	no	lots of analysis of their database
TSCD	Xia S. et al., 2017	10.1093/bib/bbw081	2017	38	284296	mouse	tissue-specific circRNAs in 16 adult human tissues and 15 fetal human tissues; reports circRNA-miRNA interactions, conservation across species and predicted RBP sites	hg38	http://gb.whu.edu.cn/TSCD/	yes	ok	no	public RNA-seq datasets	ENCODE, NCBI GEO database	various	CIRI, find_circ, circRNAfinder	⩾ 2 BSJ reads	chr:start|end	yes	yes	no	yes	not mentioned	﻿TargetScan	no	yes	no	no	yes (StarBase)	GOannotations
curated databases
general info									website				curated					meta info				circRNA annotation
database	citation	DOI	year	# cit	# human circRNAs	other species	short description	genome build	url	site online	usability	submit page	validation methods	articles prior to	keywords			nomenclature type	position reported	strand reported?	full seq reported?	miRNA association	miRNA dataset	miRNA-circRNA prediction	specificity score	conservation	ORF/protein	IRES	RBP	other
Circ2Disease	Yao D. et al., 2018	10.1038/s41598-018-29360-3	2018	3	249	no	reports curated circRNA-disease and circRNA-miRNA association	hg19	http://bioinformatics.zju.edu.cn/Circ2Disease/	yes	ok	yes	RT-(q)PCR, microarray	2017-11-01	‘circular RNA disease’, ‘circRNA disease’, ‘circular RNA cancer’, ‘circRNA cancer’, etc			circGENE, hsa_circ_000006, hsa_circ_0000007, circR-003	yes	yes	yes	yes (predicted and curated)	predicted and validated!	CircInteractome	yes	no	no	no	yes (CircInteractome)
circad	not published yet (Rophina M. et al., 2019)	not published yet	not published yet	not published yet	925	mouse, rat, pig	reports curated circRNA-disease associations, including detailed experimental validation	not applicable	http://clingen.igib.res.in/circad/index.html	yes	ok	no	unknown	unknown	unknown			circGENE, hsa_circ_000006, hsa_circ_0000007, hsa_circRNA_000006, hsa_circRNA_0000007	yes	yes	no	no	not applicable	not applicable	no	no	no	no	no
CircFunBase	Meng X. et al., 2019	10.1093/database/baz003	2019	0	3181	mouse, macaque, rat, fly, cow, chicken, boar, rabbit and 7 plant species	reports circRNA-associated miRNAs and circRNA-associated RBPs (CircInteractome) in 7 plants and 8 animals, including humans	not applicable	http://bis.zju.edu.cn/CircFunBase/	yes	ok, download uncomplete	yes	RT-(q)PCR, microarray, RNA-seq	2018-05-01	‘circular RNA’, ‘circRNA’, ‘RNA circularization’			hsa_circ_000006, hsa_circ_0000007	yes	no	yes	yes (predicted)	miRBase	miRanda and TragetFinder	yes	no	no	no	yes (CircInteractome)	GOannotations; BLAST to query circRNAs
CircR2disease	Fan C. et al., 2018	10.1093/database/bay044	2018	2	599	no	reports curated circRNA-disease associations	not applicable	http://bioinfo.snnu.edu.cn/CircR2Disease/	sometimes	not great (search tool)	yes	RT-qPCR, microarray	2018-03-31	‘circular RNA disease’, ‘circRNA disease’, ‘circular RNA cancer’, ‘circRNA cancer’, etc			circGENE, hsa_circ_000006, hsa_circ_0000007, hsa_circRNA_000006, hsa_circRNA_0000007, circRNA_000006	yes	yes	no	no	not applicable	not applicable	yes	no	no	no	no	hyperlinks to circBase ID, MalCards (disease), NCBI PubMed ID, circBase, CSCD, TSCD, Circ2Traits, CircInteractome
circRNADisease	Zhao Z. et al., 2018	10.1038/s41419-018-0503-3	2018	6	328	no	reports curated circRNA-disease associations	hg19	http://cgga.org.cn:9091/circRNADisease/	yes	not great (slow)	yes	RT-qPCR, microarray, RNA-seq	2017-11-01	﻿’circRNA disease’, ‘circular RNA disease’, ‘circRNA cancer’, ‘circular RNA cancer’			circGENE, hsa_circ_000006, hsa_circ_0000007	no	no	no	yes (predicted)	not mentioned	not mentioned	yes	no	no	no	no
LncRNADisease 2.0	Bao Z. et al., 2018	10.1093/nar/gky905	2018	9	736	mouse, rat, chicken	reports curated circRNA-disease associations	not applicable	http://www.rnanut.net/lncrnadisease/index.html	yes	ok	yes	RT-(q)PCR, microarray	2018-05-31	﻿‘circular RNA’, ‘circRNA’			circGENE	no	no	no	no	not applicable	not applicable	yes	no	no	no	no
Remarks	The websites from the databases colored in grey were not online (Circ2Traits, CircInteractome, CircNet and deepBase v2.0).
	The number of citations was retrieved from Web Of Science, on 2019-09-03.
	The number of circRNAs is the number of circRNAs in the downloaded files, except from the databases that were not online (colored in grey).
