# Supplementary material for: Closing the circle: current state and perspectives of circular RNA databases
Source: Brief Bioinform. 2020 Jan 30;22(1):288–97. doi: 10.1093/bib/bbz175 (PMC7820840; doi:10.1093/bib/bbz175)
Supplement: supplemental_table_2_bbz175 [file supplemental_table_2_bbz175.xlsx]

## Sheet: 2A. non-curated DB
subset	number of circRNAs	total number of circRNAs in complete database
CircAtlas	285830	610406
circbank	1124	140725
circBase	4	92375
CIRCpediav2	12225	177456
circRNADb	3203	32914
CircRiC	60281	92599
CSCD	1025138	1223114
exoRBase	5467	57412
MiOncoCirc	48677	227056
TSCD	106954	284296
CircAtlas&circbank	3319
CircAtlas&CIRCpediav2	12345
CircAtlas&circRNADb	251
CircAtlas&CircRiC	2434
CircAtlas&CSCD	50639
CircAtlas&exoRBase	2118
CircAtlas&MiOncoCirc	13718
CircAtlas&TSCD	53488
circbank&circBase	45334
circbank&CIRCpediav2	30
circbank&circRNADb	3
circbank&CircRiC	150
circbank&CSCD	260
circbank&exoRBase	8
circbank&MiOncoCirc	3
circbank&TSCD	2651
CIRCpediav2&circRNADb	410
CIRCpediav2&CircRiC	341
CIRCpediav2&CSCD	6507
CIRCpediav2&exoRBase	140
CIRCpediav2&MiOncoCirc	4667
CIRCpediav2&TSCD	736
circRNADb&CircRiC	31
circRNADb&CSCD	245
circRNADb&exoRBase	9
circRNADb&MiOncoCirc	229
circRNADb&TSCD	25
CircRiC&CSCD	11274
CircRiC&exoRBase	24
CircRiC&MiOncoCirc	451
CircRiC&TSCD	1557
CSCD&exoRBase	1504
CSCD&MiOncoCirc	13704
CSCD&TSCD	17649
exoRBase&MiOncoCirc	1187
exoRBase&TSCD	106
MiOncoCirc&TSCD	1213
CircAtlas&circbank&circBase	1419
CircAtlas&circbank&CIRCpediav2	496
CircAtlas&circbank&circRNADb	99
CircAtlas&circbank&CircRiC	121
CircAtlas&circbank&CSCD	1091
CircAtlas&circbank&exoRBase	895
CircAtlas&circbank&MiOncoCirc	120
CircAtlas&circbank&TSCD	4876
CircAtlas&CIRCpediav2&circRNADb	181
CircAtlas&CIRCpediav2&CircRiC	177
CircAtlas&CIRCpediav2&CSCD	5101
CircAtlas&CIRCpediav2&exoRBase	346
CircAtlas&CIRCpediav2&MiOncoCirc	13676
CircAtlas&CIRCpediav2&TSCD	4805
CircAtlas&circRNADb&CircRiC	15
CircAtlas&circRNADb&CSCD	120
CircAtlas&circRNADb&exoRBase	4
CircAtlas&circRNADb&MiOncoCirc	204
CircAtlas&circRNADb&TSCD	52
CircAtlas&CircRiC&CSCD	1514
CircAtlas&CircRiC&exoRBase	17
CircAtlas&CircRiC&MiOncoCirc	213
CircAtlas&CircRiC&TSCD	756
CircAtlas&CSCD&exoRBase	1152
CircAtlas&CSCD&MiOncoCirc	8670
CircAtlas&CSCD&TSCD	17171
CircAtlas&exoRBase&MiOncoCirc	1018
CircAtlas&exoRBase&TSCD	1047
CircAtlas&MiOncoCirc&TSCD	4439
circbank&circBase&CIRCpediav2	1369
circbank&circBase&circRNADb	407
circbank&circBase&CircRiC	238
circbank&circBase&CSCD	2488
circbank&circBase&exoRBase	57
circbank&circBase&MiOncoCirc	1646
circbank&circBase&TSCD	161
circbank&CIRCpediav2&circRNADb	2
circbank&CIRCpediav2&CircRiC	11
circbank&CIRCpediav2&CSCD	26
circbank&CIRCpediav2&exoRBase	3
circbank&CIRCpediav2&MiOncoCirc	38
circbank&CIRCpediav2&TSCD	120
circbank&CircRiC&CSCD	56
circbank&CircRiC&exoRBase	1
circbank&CircRiC&TSCD	134
circbank&CSCD&exoRBase	1
circbank&CSCD&MiOncoCirc	4
circbank&CSCD&TSCD	631
circbank&exoRBase&TSCD	9
circbank&MiOncoCirc&TSCD	11
circBase&CIRCpediav2&MiOncoCirc	1
CIRCpediav2&circRNADb&CircRiC	17
CIRCpediav2&circRNADb&CSCD	120
CIRCpediav2&circRNADb&exoRBase	4
CIRCpediav2&circRNADb&MiOncoCirc	235
CIRCpediav2&circRNADb&TSCD	24
CIRCpediav2&CircRiC&CSCD	290
CIRCpediav2&CircRiC&exoRBase	8
CIRCpediav2&CircRiC&MiOncoCirc	121
CIRCpediav2&CircRiC&TSCD	66
CIRCpediav2&CSCD&exoRBase	95
CIRCpediav2&CSCD&MiOncoCirc	3626
CIRCpediav2&CSCD&TSCD	448
CIRCpediav2&exoRBase&MiOncoCirc	321
CIRCpediav2&exoRBase&TSCD	13
CIRCpediav2&MiOncoCirc&TSCD	555
circRNADb&CircRiC&CSCD	18
circRNADb&CircRiC&exoRBase	1
circRNADb&CircRiC&MiOncoCirc	7
circRNADb&CSCD&exoRBase	5
circRNADb&CSCD&MiOncoCirc	117
circRNADb&CSCD&TSCD	15
circRNADb&exoRBase&MiOncoCirc	14
circRNADb&exoRBase&TSCD	1
circRNADb&MiOncoCirc&TSCD	15
CircRiC&CSCD&exoRBase	19
CircRiC&CSCD&MiOncoCirc	227
CircRiC&CSCD&TSCD	1157
CircRiC&exoRBase&MiOncoCirc	26
CircRiC&MiOncoCirc&TSCD	35
CSCD&exoRBase&MiOncoCirc	691
CSCD&exoRBase&TSCD	71
CSCD&MiOncoCirc&TSCD	769
exoRBase&MiOncoCirc&TSCD	58
CircAtlas&circbank&circBase&CIRCpediav2	779
CircAtlas&circbank&circBase&circRNADb	253
CircAtlas&circbank&circBase&CircRiC	58
CircAtlas&circbank&circBase&CSCD	534
CircAtlas&circbank&circBase&exoRBase	181
CircAtlas&circbank&circBase&MiOncoCirc	630
CircAtlas&circbank&circBase&TSCD	301
CircAtlas&circbank&CIRCpediav2&circRNADb	21
CircAtlas&circbank&CIRCpediav2&CircRiC	35
CircAtlas&circbank&CIRCpediav2&CSCD	236
CircAtlas&circbank&CIRCpediav2&exoRBase	101
CircAtlas&circbank&CIRCpediav2&MiOncoCirc	2977
CircAtlas&circbank&CIRCpediav2&TSCD	1394
CircAtlas&circbank&circRNADb&CircRiC	17
CircAtlas&circbank&circRNADb&CSCD	19
CircAtlas&circbank&circRNADb&exoRBase	1
CircAtlas&circbank&circRNADb&MiOncoCirc	4
CircAtlas&circbank&circRNADb&TSCD	14
CircAtlas&circbank&CircRiC&CSCD	32
CircAtlas&circbank&CircRiC&exoRBase	31
CircAtlas&circbank&CircRiC&MiOncoCirc	8
CircAtlas&circbank&CircRiC&TSCD	91
CircAtlas&circbank&CSCD&exoRBase	123
CircAtlas&circbank&CSCD&MiOncoCirc	94
CircAtlas&circbank&CSCD&TSCD	1931
CircAtlas&circbank&exoRBase&MiOncoCirc	24
CircAtlas&circbank&exoRBase&TSCD	424
CircAtlas&circbank&MiOncoCirc&TSCD	332
CircAtlas&circBase&CIRCpediav2&MiOncoCirc	1
CircAtlas&CIRCpediav2&circRNADb&CircRiC	13
CircAtlas&CIRCpediav2&circRNADb&CSCD	97
CircAtlas&CIRCpediav2&circRNADb&exoRBase	12
CircAtlas&CIRCpediav2&circRNADb&MiOncoCirc	1024
CircAtlas&CIRCpediav2&circRNADb&TSCD	114
CircAtlas&CIRCpediav2&CircRiC&CSCD	117
CircAtlas&CIRCpediav2&CircRiC&exoRBase	14
CircAtlas&CIRCpediav2&CircRiC&MiOncoCirc	469
CircAtlas&CIRCpediav2&CircRiC&TSCD	97
CircAtlas&CIRCpediav2&CSCD&exoRBase	218
CircAtlas&CIRCpediav2&CSCD&MiOncoCirc	9211
CircAtlas&CIRCpediav2&CSCD&TSCD	2339
CircAtlas&CIRCpediav2&exoRBase&MiOncoCirc	3095
CircAtlas&CIRCpediav2&exoRBase&TSCD	209
CircAtlas&CIRCpediav2&MiOncoCirc&TSCD	9918
CircAtlas&circRNADb&CircRiC&CSCD	4
CircAtlas&circRNADb&CircRiC&MiOncoCirc	11
CircAtlas&circRNADb&CircRiC&TSCD	2
CircAtlas&circRNADb&CSCD&exoRBase	1
CircAtlas&circRNADb&CSCD&MiOncoCirc	168
CircAtlas&circRNADb&CSCD&TSCD	24
CircAtlas&circRNADb&exoRBase&MiOncoCirc	39
CircAtlas&circRNADb&exoRBase&TSCD	1
CircAtlas&circRNADb&MiOncoCirc&TSCD	114
CircAtlas&CircRiC&CSCD&exoRBase	6
CircAtlas&CircRiC&CSCD&MiOncoCirc	161
CircAtlas&CircRiC&CSCD&TSCD	537
CircAtlas&CircRiC&exoRBase&MiOncoCirc	28
CircAtlas&CircRiC&exoRBase&TSCD	14
CircAtlas&CircRiC&MiOncoCirc&TSCD	64
CircAtlas&CSCD&exoRBase&MiOncoCirc	847
CircAtlas&CSCD&exoRBase&TSCD	636
CircAtlas&CSCD&MiOncoCirc&TSCD	3501
CircAtlas&exoRBase&MiOncoCirc&TSCD	433
circbank&circBase&CIRCpediav2&circRNADb	74
circbank&circBase&CIRCpediav2&CircRiC	107
circbank&circBase&CIRCpediav2&CSCD	1563
circbank&circBase&CIRCpediav2&exoRBase	21
circbank&circBase&CIRCpediav2&MiOncoCirc	807
circbank&circBase&CIRCpediav2&TSCD	202
circbank&circBase&circRNADb&CircRiC	40
circbank&circBase&circRNADb&CSCD	61
circbank&circBase&circRNADb&exoRBase	1
circbank&circBase&circRNADb&MiOncoCirc	21
circbank&circBase&circRNADb&TSCD	10
circbank&circBase&CircRiC&CSCD	94
circbank&circBase&CircRiC&MiOncoCirc	19
circbank&circBase&CircRiC&TSCD	6
circbank&circBase&CSCD&exoRBase	23
circbank&circBase&CSCD&MiOncoCirc	812
circbank&circBase&CSCD&TSCD	85
circbank&circBase&exoRBase&MiOncoCirc	50
circbank&circBase&exoRBase&TSCD	1
circbank&circBase&MiOncoCirc&TSCD	50
circbank&CIRCpediav2&circRNADb&MiOncoCirc	15
circbank&CIRCpediav2&circRNADb&TSCD	3
circbank&CIRCpediav2&CircRiC&CSCD	3
circbank&CIRCpediav2&CircRiC&MiOncoCirc	6
circbank&CIRCpediav2&CircRiC&TSCD	9
circbank&CIRCpediav2&CSCD&MiOncoCirc	17
circbank&CIRCpediav2&CSCD&TSCD	57
circbank&CIRCpediav2&exoRBase&MiOncoCirc	27
circbank&CIRCpediav2&exoRBase&TSCD	1
circbank&CIRCpediav2&MiOncoCirc&TSCD	59
circbank&circRNADb&CSCD&MiOncoCirc	2
circbank&CircRiC&CSCD&TSCD	62
circbank&CircRiC&exoRBase&TSCD	1
circbank&CSCD&exoRBase&TSCD	2
circbank&CSCD&MiOncoCirc&TSCD	9
circbank&exoRBase&MiOncoCirc&TSCD	1
CIRCpediav2&circRNADb&CircRiC&CSCD	7
CIRCpediav2&circRNADb&CircRiC&exoRBase	1
CIRCpediav2&circRNADb&CircRiC&MiOncoCirc	7
CIRCpediav2&circRNADb&CircRiC&TSCD	5
CIRCpediav2&circRNADb&CSCD&exoRBase	4
CIRCpediav2&circRNADb&CSCD&MiOncoCirc	132
CIRCpediav2&circRNADb&CSCD&TSCD	18
CIRCpediav2&circRNADb&exoRBase&MiOncoCirc	7
CIRCpediav2&circRNADb&exoRBase&TSCD	1
CIRCpediav2&circRNADb&MiOncoCirc&TSCD	24
CIRCpediav2&CircRiC&CSCD&exoRBase	4
CIRCpediav2&CircRiC&CSCD&MiOncoCirc	90
CIRCpediav2&CircRiC&CSCD&TSCD	36
CIRCpediav2&CircRiC&exoRBase&MiOncoCirc	13
CIRCpediav2&CircRiC&MiOncoCirc&TSCD	27
CIRCpediav2&CSCD&exoRBase&MiOncoCirc	215
CIRCpediav2&CSCD&exoRBase&TSCD	16
CIRCpediav2&CSCD&MiOncoCirc&TSCD	426
CIRCpediav2&exoRBase&MiOncoCirc&TSCD	61
circRNADb&CircRiC&CSCD&MiOncoCirc	5
circRNADb&CircRiC&CSCD&TSCD	4
circRNADb&CircRiC&MiOncoCirc&TSCD	1
circRNADb&CSCD&exoRBase&MiOncoCirc	8
circRNADb&CSCD&MiOncoCirc&TSCD	10
circRNADb&exoRBase&MiOncoCirc&TSCD	6
CircRiC&CSCD&exoRBase&MiOncoCirc	10
CircRiC&CSCD&exoRBase&TSCD	1
CircRiC&CSCD&MiOncoCirc&TSCD	29
CircRiC&exoRBase&MiOncoCirc&TSCD	3
CSCD&exoRBase&MiOncoCirc&TSCD	50
CircAtlas&circbank&circBase&CIRCpediav2&circRNADb	69
CircAtlas&circbank&circBase&CIRCpediav2&CircRiC	60
CircAtlas&circbank&circBase&CIRCpediav2&CSCD	541
CircAtlas&circbank&circBase&CIRCpediav2&exoRBase	91
CircAtlas&circbank&circBase&CIRCpediav2&MiOncoCirc	3699
CircAtlas&circbank&circBase&CIRCpediav2&TSCD	460
CircAtlas&circbank&circBase&circRNADb&CircRiC	65
CircAtlas&circbank&circBase&circRNADb&CSCD	19
CircAtlas&circbank&circBase&circRNADb&exoRBase	90
CircAtlas&circbank&circBase&circRNADb&MiOncoCirc	30
CircAtlas&circbank&circBase&circRNADb&TSCD	29
CircAtlas&circbank&circBase&CircRiC&CSCD	21
CircAtlas&circbank&circBase&CircRiC&exoRBase	21
CircAtlas&circbank&circBase&CircRiC&MiOncoCirc	19
CircAtlas&circbank&circBase&CircRiC&TSCD	5
CircAtlas&circbank&circBase&CSCD&exoRBase	15
CircAtlas&circbank&circBase&CSCD&MiOncoCirc	474
CircAtlas&circbank&circBase&CSCD&TSCD	144
CircAtlas&circbank&circBase&exoRBase&MiOncoCirc	61
CircAtlas&circbank&circBase&exoRBase&TSCD	36
CircAtlas&circbank&circBase&MiOncoCirc&TSCD	260
CircAtlas&circbank&CIRCpediav2&circRNADb&CircRiC	7
CircAtlas&circbank&CIRCpediav2&circRNADb&CSCD	15
CircAtlas&circbank&CIRCpediav2&circRNADb&exoRBase	11
CircAtlas&circbank&CIRCpediav2&circRNADb&MiOncoCirc	1316
CircAtlas&circbank&CIRCpediav2&circRNADb&TSCD	80
CircAtlas&circbank&CIRCpediav2&CircRiC&CSCD	9
CircAtlas&circbank&CIRCpediav2&CircRiC&exoRBase	6
CircAtlas&circbank&CIRCpediav2&CircRiC&MiOncoCirc	169
CircAtlas&circbank&CIRCpediav2&CircRiC&TSCD	24
CircAtlas&circbank&CIRCpediav2&CSCD&exoRBase	22
CircAtlas&circbank&CIRCpediav2&CSCD&MiOncoCirc	1095
CircAtlas&circbank&CIRCpediav2&CSCD&TSCD	590
CircAtlas&circbank&CIRCpediav2&exoRBase&MiOncoCirc	3281
CircAtlas&circbank&CIRCpediav2&exoRBase&TSCD	85
CircAtlas&circbank&CIRCpediav2&MiOncoCirc&TSCD	4277
CircAtlas&circbank&circRNADb&CircRiC&MiOncoCirc	2
CircAtlas&circbank&circRNADb&CircRiC&TSCD	1
CircAtlas&circbank&circRNADb&CSCD&MiOncoCirc	3
CircAtlas&circbank&circRNADb&CSCD&TSCD	4
CircAtlas&circbank&circRNADb&exoRBase&MiOncoCirc	2
CircAtlas&circbank&circRNADb&MiOncoCirc&TSCD	21
CircAtlas&circbank&CircRiC&CSCD&exoRBase	1
CircAtlas&circbank&CircRiC&CSCD&MiOncoCirc	3
CircAtlas&circbank&CircRiC&CSCD&TSCD	45
CircAtlas&circbank&CircRiC&exoRBase&TSCD	5
CircAtlas&circbank&CircRiC&MiOncoCirc&TSCD	7
CircAtlas&circbank&CSCD&exoRBase&MiOncoCirc	11
CircAtlas&circbank&CSCD&exoRBase&TSCD	184
CircAtlas&circbank&CSCD&MiOncoCirc&TSCD	266
CircAtlas&circbank&exoRBase&MiOncoCirc&TSCD	37
CircAtlas&CIRCpediav2&circRNADb&CircRiC&CSCD	9
CircAtlas&CIRCpediav2&circRNADb&CircRiC&exoRBase	1
CircAtlas&CIRCpediav2&circRNADb&CircRiC&MiOncoCirc	74
CircAtlas&CIRCpediav2&circRNADb&CircRiC&TSCD	5
CircAtlas&CIRCpediav2&circRNADb&CSCD&exoRBase	7
CircAtlas&CIRCpediav2&circRNADb&CSCD&MiOncoCirc	411
CircAtlas&CIRCpediav2&circRNADb&CSCD&TSCD	68
CircAtlas&CIRCpediav2&circRNADb&exoRBase&MiOncoCirc	384
CircAtlas&CIRCpediav2&circRNADb&exoRBase&TSCD	6
CircAtlas&CIRCpediav2&circRNADb&MiOncoCirc&TSCD	903
CircAtlas&CIRCpediav2&CircRiC&CSCD&exoRBase	11
CircAtlas&CIRCpediav2&CircRiC&CSCD&MiOncoCirc	252
CircAtlas&CIRCpediav2&CircRiC&CSCD&TSCD	59
CircAtlas&CIRCpediav2&CircRiC&exoRBase&MiOncoCirc	219
CircAtlas&CIRCpediav2&CircRiC&exoRBase&TSCD	6
CircAtlas&CIRCpediav2&CircRiC&MiOncoCirc&TSCD	371
CircAtlas&CIRCpediav2&CSCD&exoRBase&MiOncoCirc	1731
CircAtlas&CIRCpediav2&CSCD&exoRBase&TSCD	109
CircAtlas&CIRCpediav2&CSCD&MiOncoCirc&TSCD	6665
CircAtlas&CIRCpediav2&exoRBase&MiOncoCirc&TSCD	2935
CircAtlas&circRNADb&CircRiC&CSCD&MiOncoCirc	4
CircAtlas&circRNADb&CircRiC&CSCD&TSCD	2
CircAtlas&circRNADb&CircRiC&exoRBase&MiOncoCirc	3
CircAtlas&circRNADb&CircRiC&exoRBase&TSCD	1
CircAtlas&circRNADb&CircRiC&MiOncoCirc&TSCD	5
CircAtlas&circRNADb&CSCD&exoRBase&MiOncoCirc	27
CircAtlas&circRNADb&CSCD&exoRBase&TSCD	3
CircAtlas&circRNADb&CSCD&MiOncoCirc&TSCD	93
CircAtlas&circRNADb&exoRBase&MiOncoCirc&TSCD	11
CircAtlas&CircRiC&CSCD&exoRBase&MiOncoCirc	29
CircAtlas&CircRiC&CSCD&exoRBase&TSCD	4
CircAtlas&CircRiC&CSCD&MiOncoCirc&TSCD	67
CircAtlas&CircRiC&exoRBase&MiOncoCirc&TSCD	5
CircAtlas&CSCD&exoRBase&MiOncoCirc&TSCD	438
circbank&circBase&CIRCpediav2&circRNADb&CircRiC	12
circbank&circBase&CIRCpediav2&circRNADb&CSCD	27
circbank&circBase&CIRCpediav2&circRNADb&exoRBase	1
circbank&circBase&CIRCpediav2&circRNADb&MiOncoCirc	165
circbank&circBase&CIRCpediav2&circRNADb&TSCD	16
circbank&circBase&CIRCpediav2&CircRiC&CSCD	82
circbank&circBase&CIRCpediav2&CircRiC&exoRBase	1
circbank&circBase&CIRCpediav2&CircRiC&MiOncoCirc	50
circbank&circBase&CIRCpediav2&CircRiC&TSCD	34
circbank&circBase&CIRCpediav2&CSCD&exoRBase	13
circbank&circBase&CIRCpediav2&CSCD&MiOncoCirc	531
circbank&circBase&CIRCpediav2&CSCD&TSCD	124
circbank&circBase&CIRCpediav2&exoRBase&MiOncoCirc	79
circbank&circBase&CIRCpediav2&exoRBase&TSCD	4
circbank&circBase&CIRCpediav2&MiOncoCirc&TSCD	165
circbank&circBase&circRNADb&CircRiC&CSCD	18
circbank&circBase&circRNADb&CircRiC&MiOncoCirc	3
circbank&circBase&circRNADb&CircRiC&TSCD	8
circbank&circBase&circRNADb&CSCD&MiOncoCirc	9
circbank&circBase&circRNADb&CSCD&TSCD	4
circbank&circBase&circRNADb&exoRBase&MiOncoCirc	1
circbank&circBase&circRNADb&MiOncoCirc&TSCD	6
circbank&circBase&CircRiC&CSCD&exoRBase	1
circbank&circBase&CircRiC&CSCD&MiOncoCirc	18
circbank&circBase&CircRiC&CSCD&TSCD	11
circbank&circBase&CircRiC&exoRBase&MiOncoCirc	1
circbank&circBase&CircRiC&MiOncoCirc&TSCD	1
circbank&circBase&CSCD&exoRBase&MiOncoCirc	28
circbank&circBase&CSCD&exoRBase&TSCD	2
circbank&circBase&CSCD&MiOncoCirc&TSCD	41
circbank&circBase&exoRBase&MiOncoCirc&TSCD	4
circbank&CIRCpediav2&circRNADb&CircRiC&CSCD	1
circbank&CIRCpediav2&circRNADb&CircRiC&MiOncoCirc	2
circbank&CIRCpediav2&circRNADb&CircRiC&TSCD	2
circbank&CIRCpediav2&circRNADb&CSCD&MiOncoCirc	6
circbank&CIRCpediav2&circRNADb&CSCD&TSCD	3
circbank&CIRCpediav2&circRNADb&exoRBase&MiOncoCirc	20
circbank&CIRCpediav2&circRNADb&MiOncoCirc&TSCD	11
circbank&CIRCpediav2&CircRiC&CSCD&MiOncoCirc	2
circbank&CIRCpediav2&CircRiC&CSCD&TSCD	13
circbank&CIRCpediav2&CircRiC&exoRBase&MiOncoCirc	1
circbank&CIRCpediav2&CircRiC&MiOncoCirc&TSCD	11
circbank&CIRCpediav2&CSCD&exoRBase&MiOncoCirc	5
circbank&CIRCpediav2&CSCD&MiOncoCirc&TSCD	31
circbank&CIRCpediav2&exoRBase&MiOncoCirc&TSCD	26
circbank&CSCD&exoRBase&MiOncoCirc&TSCD	2
CIRCpediav2&circRNADb&CircRiC&CSCD&exoRBase	1
CIRCpediav2&circRNADb&CircRiC&CSCD&MiOncoCirc	2
CIRCpediav2&circRNADb&CircRiC&CSCD&TSCD	4
CIRCpediav2&circRNADb&CircRiC&MiOncoCirc&TSCD	1
CIRCpediav2&circRNADb&CSCD&exoRBase&MiOncoCirc	7
CIRCpediav2&circRNADb&CSCD&MiOncoCirc&TSCD	24
CIRCpediav2&circRNADb&exoRBase&MiOncoCirc&TSCD	3
CIRCpediav2&CircRiC&CSCD&exoRBase&MiOncoCirc	8
CIRCpediav2&CircRiC&CSCD&exoRBase&TSCD	1
CIRCpediav2&CircRiC&CSCD&MiOncoCirc&TSCD	20
CIRCpediav2&CircRiC&exoRBase&MiOncoCirc&TSCD	5
CIRCpediav2&CSCD&exoRBase&MiOncoCirc&TSCD	39
circRNADb&CircRiC&CSCD&MiOncoCirc&TSCD	1
CircAtlas&circbank&circBase&CIRCpediav2&circRNADb&CircRiC	11
CircAtlas&circbank&circBase&CIRCpediav2&circRNADb&CSCD	19
CircAtlas&circbank&circBase&CIRCpediav2&circRNADb&exoRBase	28
CircAtlas&circbank&circBase&CIRCpediav2&circRNADb&MiOncoCirc	2515
CircAtlas&circbank&circBase&CIRCpediav2&circRNADb&TSCD	52
CircAtlas&circbank&circBase&CIRCpediav2&CircRiC&CSCD	30
CircAtlas&circbank&circBase&CIRCpediav2&CircRiC&exoRBase	12
CircAtlas&circbank&circBase&CIRCpediav2&CircRiC&MiOncoCirc	311
CircAtlas&circbank&circBase&CIRCpediav2&CircRiC&TSCD	22
CircAtlas&circbank&circBase&CIRCpediav2&CSCD&exoRBase	17
CircAtlas&circbank&circBase&CIRCpediav2&CSCD&MiOncoCirc	1059
CircAtlas&circbank&circBase&CIRCpediav2&CSCD&TSCD	271
CircAtlas&circbank&circBase&CIRCpediav2&exoRBase&MiOncoCirc	2528
CircAtlas&circbank&circBase&CIRCpediav2&exoRBase&TSCD	51
CircAtlas&circbank&circBase&CIRCpediav2&MiOncoCirc&TSCD	2830
CircAtlas&circbank&circBase&circRNADb&CircRiC&CSCD	2
CircAtlas&circbank&circBase&circRNADb&CircRiC&exoRBase	11
CircAtlas&circbank&circBase&circRNADb&CircRiC&MiOncoCirc	1
CircAtlas&circbank&circBase&circRNADb&CircRiC&TSCD	3
CircAtlas&circbank&circBase&circRNADb&CSCD&exoRBase	2
CircAtlas&circbank&circBase&circRNADb&CSCD&MiOncoCirc	19
CircAtlas&circbank&circBase&circRNADb&CSCD&TSCD	9
CircAtlas&circbank&circBase&circRNADb&exoRBase&MiOncoCirc	3
CircAtlas&circbank&circBase&circRNADb&exoRBase&TSCD	20
CircAtlas&circbank&circBase&circRNADb&MiOncoCirc&TSCD	11
CircAtlas&circbank&circBase&CircRiC&CSCD&exoRBase	2
CircAtlas&circbank&circBase&CircRiC&CSCD&MiOncoCirc	11
CircAtlas&circbank&circBase&CircRiC&CSCD&TSCD	7
CircAtlas&circbank&circBase&CircRiC&exoRBase&MiOncoCirc	1
CircAtlas&circbank&circBase&CircRiC&exoRBase&TSCD	2
CircAtlas&circbank&circBase&CircRiC&MiOncoCirc&TSCD	7
CircAtlas&circbank&circBase&CSCD&exoRBase&MiOncoCirc	40
CircAtlas&circbank&circBase&CSCD&exoRBase&TSCD	5
CircAtlas&circbank&circBase&CSCD&MiOncoCirc&TSCD	181
CircAtlas&circbank&circBase&exoRBase&MiOncoCirc&TSCD	30
CircAtlas&circbank&CIRCpediav2&circRNADb&CircRiC&CSCD	1
CircAtlas&circbank&CIRCpediav2&circRNADb&CircRiC&exoRBase	4
CircAtlas&circbank&CIRCpediav2&circRNADb&CircRiC&MiOncoCirc	135
CircAtlas&circbank&CIRCpediav2&circRNADb&CircRiC&TSCD	4
CircAtlas&circbank&CIRCpediav2&circRNADb&CSCD&exoRBase	3
CircAtlas&circbank&CIRCpediav2&circRNADb&CSCD&MiOncoCirc	333
CircAtlas&circbank&CIRCpediav2&circRNADb&CSCD&TSCD	33
CircAtlas&circbank&CIRCpediav2&circRNADb&exoRBase&MiOncoCirc	2242
CircAtlas&circbank&CIRCpediav2&circRNADb&exoRBase&TSCD	9
CircAtlas&circbank&CIRCpediav2&circRNADb&MiOncoCirc&TSCD	942
CircAtlas&circbank&CIRCpediav2&CircRiC&CSCD&exoRBase	1
CircAtlas&circbank&CIRCpediav2&CircRiC&CSCD&MiOncoCirc	33
CircAtlas&circbank&CIRCpediav2&CircRiC&CSCD&TSCD	14
CircAtlas&circbank&CIRCpediav2&CircRiC&exoRBase&MiOncoCirc	303
CircAtlas&circbank&CIRCpediav2&CircRiC&exoRBase&TSCD	9
CircAtlas&circbank&CIRCpediav2&CircRiC&MiOncoCirc&TSCD	147
CircAtlas&circbank&CIRCpediav2&CSCD&exoRBase&MiOncoCirc	528
CircAtlas&circbank&CIRCpediav2&CSCD&exoRBase&TSCD	51
CircAtlas&circbank&CIRCpediav2&CSCD&MiOncoCirc&TSCD	2485
CircAtlas&circbank&CIRCpediav2&exoRBase&MiOncoCirc&TSCD	2049
CircAtlas&circbank&circRNADb&CSCD&exoRBase&MiOncoCirc	1
CircAtlas&circbank&circRNADb&CSCD&MiOncoCirc&TSCD	14
CircAtlas&circbank&circRNADb&exoRBase&MiOncoCirc&TSCD	3
CircAtlas&circbank&CircRiC&CSCD&exoRBase&MiOncoCirc	1
CircAtlas&circbank&CircRiC&CSCD&exoRBase&TSCD	2
CircAtlas&circbank&CircRiC&CSCD&MiOncoCirc&TSCD	3
CircAtlas&circbank&CircRiC&exoRBase&MiOncoCirc&TSCD	1
CircAtlas&circbank&CSCD&exoRBase&MiOncoCirc&TSCD	43
CircAtlas&circBase&CIRCpediav2&exoRBase&MiOncoCirc&TSCD	1
CircAtlas&CIRCpediav2&circRNADb&CircRiC&CSCD&MiOncoCirc	21
CircAtlas&CIRCpediav2&circRNADb&CircRiC&CSCD&TSCD	4
CircAtlas&CIRCpediav2&circRNADb&CircRiC&exoRBase&MiOncoCirc	55
CircAtlas&CIRCpediav2&circRNADb&CircRiC&MiOncoCirc&TSCD	62
CircAtlas&CIRCpediav2&circRNADb&CSCD&exoRBase&MiOncoCirc	105
CircAtlas&CIRCpediav2&circRNADb&CSCD&exoRBase&TSCD	4
CircAtlas&CIRCpediav2&circRNADb&CSCD&MiOncoCirc&TSCD	393
CircAtlas&CIRCpediav2&circRNADb&exoRBase&MiOncoCirc&TSCD	387
CircAtlas&CIRCpediav2&CircRiC&CSCD&exoRBase&MiOncoCirc	64
CircAtlas&CIRCpediav2&CircRiC&CSCD&exoRBase&TSCD	8
CircAtlas&CIRCpediav2&CircRiC&CSCD&MiOncoCirc&TSCD	151
CircAtlas&CIRCpediav2&CircRiC&exoRBase&MiOncoCirc&TSCD	197
CircAtlas&CIRCpediav2&CSCD&exoRBase&MiOncoCirc&TSCD	1377
CircAtlas&circRNADb&CircRiC&CSCD&MiOncoCirc&TSCD	3
CircAtlas&circRNADb&CircRiC&exoRBase&MiOncoCirc&TSCD	1
CircAtlas&circRNADb&CSCD&exoRBase&MiOncoCirc&TSCD	11
CircAtlas&CircRiC&CSCD&exoRBase&MiOncoCirc&TSCD	7
circbank&circBase&CIRCpediav2&circRNADb&CircRiC&CSCD	3
circbank&circBase&CIRCpediav2&circRNADb&CircRiC&MiOncoCirc	19
circbank&circBase&CIRCpediav2&circRNADb&CircRiC&TSCD	6
circbank&circBase&CIRCpediav2&circRNADb&CSCD&MiOncoCirc	24
circbank&circBase&CIRCpediav2&circRNADb&CSCD&TSCD	11
circbank&circBase&CIRCpediav2&circRNADb&exoRBase&MiOncoCirc	59
circbank&circBase&CIRCpediav2&circRNADb&MiOncoCirc&TSCD	41
circbank&circBase&CIRCpediav2&CircRiC&CSCD&MiOncoCirc	26
circbank&circBase&CIRCpediav2&CircRiC&CSCD&TSCD	22
circbank&circBase&CIRCpediav2&CircRiC&exoRBase&MiOncoCirc	12
circbank&circBase&CIRCpediav2&CircRiC&exoRBase&TSCD	1
circbank&circBase&CIRCpediav2&CircRiC&MiOncoCirc&TSCD	21
circbank&circBase&CIRCpediav2&CSCD&exoRBase&MiOncoCirc	36
circbank&circBase&CIRCpediav2&CSCD&MiOncoCirc&TSCD	68
circbank&circBase&CIRCpediav2&exoRBase&MiOncoCirc&TSCD	23
circbank&circBase&circRNADb&CircRiC&CSCD&TSCD	5
circbank&circBase&circRNADb&CSCD&MiOncoCirc&TSCD	2
circbank&circBase&circRNADb&exoRBase&MiOncoCirc&TSCD	2
circbank&circBase&CircRiC&CSCD&MiOncoCirc&TSCD	1
circbank&circBase&CSCD&exoRBase&MiOncoCirc&TSCD	1
circbank&CIRCpediav2&circRNADb&CircRiC&exoRBase&MiOncoCirc	2
circbank&CIRCpediav2&circRNADb&CircRiC&MiOncoCirc&TSCD	1
circbank&CIRCpediav2&circRNADb&CSCD&exoRBase&MiOncoCirc	1
circbank&CIRCpediav2&circRNADb&CSCD&MiOncoCirc&TSCD	6
circbank&CIRCpediav2&circRNADb&exoRBase&MiOncoCirc&TSCD	7
circbank&CIRCpediav2&CircRiC&CSCD&exoRBase&MiOncoCirc	1
circbank&CIRCpediav2&CircRiC&CSCD&MiOncoCirc&TSCD	6
circbank&CIRCpediav2&CSCD&exoRBase&MiOncoCirc&TSCD	6
CIRCpediav2&circRNADb&CircRiC&CSCD&MiOncoCirc&TSCD	1
CIRCpediav2&circRNADb&CSCD&exoRBase&MiOncoCirc&TSCD	4
CIRCpediav2&CircRiC&CSCD&exoRBase&MiOncoCirc&TSCD	1
CircAtlas&circbank&circBase&CIRCpediav2&circRNADb&CircRiC&CSCD	3
CircAtlas&circbank&circBase&CIRCpediav2&circRNADb&CircRiC&exoRBase	12
CircAtlas&circbank&circBase&CIRCpediav2&circRNADb&CircRiC&MiOncoCirc	498
CircAtlas&circbank&circBase&CIRCpediav2&circRNADb&CircRiC&TSCD	8
CircAtlas&circbank&circBase&CIRCpediav2&circRNADb&CSCD&exoRBase	2
CircAtlas&circbank&circBase&CIRCpediav2&circRNADb&CSCD&MiOncoCirc	174
CircAtlas&circbank&circBase&CIRCpediav2&circRNADb&CSCD&TSCD	11
CircAtlas&circbank&circBase&CIRCpediav2&circRNADb&exoRBase&MiOncoCirc	5600
CircAtlas&circbank&circBase&CIRCpediav2&circRNADb&exoRBase&TSCD	6
CircAtlas&circbank&circBase&CIRCpediav2&circRNADb&MiOncoCirc&TSCD	957
CircAtlas&circbank&circBase&CIRCpediav2&CircRiC&CSCD&exoRBase	1
CircAtlas&circbank&circBase&CIRCpediav2&CircRiC&CSCD&MiOncoCirc	48
CircAtlas&circbank&circBase&CIRCpediav2&CircRiC&CSCD&TSCD	10
CircAtlas&circbank&circBase&CIRCpediav2&CircRiC&exoRBase&MiOncoCirc	329
CircAtlas&circbank&circBase&CIRCpediav2&CircRiC&exoRBase&TSCD	5
CircAtlas&circbank&circBase&CIRCpediav2&CircRiC&MiOncoCirc&TSCD	237
CircAtlas&circbank&circBase&CIRCpediav2&CSCD&exoRBase&MiOncoCirc	206
CircAtlas&circbank&circBase&CIRCpediav2&CSCD&exoRBase&TSCD	15
CircAtlas&circbank&circBase&CIRCpediav2&CSCD&MiOncoCirc&TSCD	882
CircAtlas&circbank&circBase&CIRCpediav2&exoRBase&MiOncoCirc&TSCD	1465
CircAtlas&circbank&circBase&circRNADb&CircRiC&exoRBase&TSCD	1
CircAtlas&circbank&circBase&circRNADb&CircRiC&MiOncoCirc&TSCD	1
CircAtlas&circbank&circBase&circRNADb&CSCD&exoRBase&MiOncoCirc	4
CircAtlas&circbank&circBase&circRNADb&CSCD&MiOncoCirc&TSCD	9
CircAtlas&circbank&circBase&CircRiC&CSCD&exoRBase&MiOncoCirc	4
CircAtlas&circbank&circBase&CircRiC&CSCD&exoRBase&TSCD	3
CircAtlas&circbank&circBase&CircRiC&CSCD&MiOncoCirc&TSCD	4
CircAtlas&circbank&circBase&CircRiC&exoRBase&MiOncoCirc&TSCD	3
CircAtlas&circbank&circBase&CSCD&exoRBase&MiOncoCirc&TSCD	31
CircAtlas&circbank&CIRCpediav2&circRNADb&CircRiC&CSCD&MiOncoCirc	16
CircAtlas&circbank&CIRCpediav2&circRNADb&CircRiC&CSCD&TSCD	1
CircAtlas&circbank&CIRCpediav2&circRNADb&CircRiC&exoRBase&MiOncoCirc	395
CircAtlas&circbank&CIRCpediav2&circRNADb&CircRiC&MiOncoCirc&TSCD	59
CircAtlas&circbank&CIRCpediav2&circRNADb&CSCD&exoRBase&MiOncoCirc	139
CircAtlas&circbank&CIRCpediav2&circRNADb&CSCD&exoRBase&TSCD	1
CircAtlas&circbank&CIRCpediav2&circRNADb&CSCD&MiOncoCirc&TSCD	402
CircAtlas&circbank&CIRCpediav2&circRNADb&exoRBase&MiOncoCirc&TSCD	560
CircAtlas&circbank&CIRCpediav2&CircRiC&CSCD&exoRBase&MiOncoCirc	17
CircAtlas&circbank&CIRCpediav2&CircRiC&CSCD&exoRBase&TSCD	3
CircAtlas&circbank&CIRCpediav2&CircRiC&CSCD&MiOncoCirc&TSCD	76
CircAtlas&circbank&CIRCpediav2&CircRiC&exoRBase&MiOncoCirc&TSCD	144
CircAtlas&circbank&CIRCpediav2&CSCD&exoRBase&MiOncoCirc&TSCD	663
CircAtlas&circbank&circRNADb&CSCD&exoRBase&MiOncoCirc&TSCD	2
CircAtlas&circbank&CircRiC&CSCD&exoRBase&MiOncoCirc&TSCD	1
CircAtlas&CIRCpediav2&circRNADb&CircRiC&CSCD&exoRBase&MiOncoCirc	14
CircAtlas&CIRCpediav2&circRNADb&CircRiC&CSCD&exoRBase&TSCD	1
CircAtlas&CIRCpediav2&circRNADb&CircRiC&CSCD&MiOncoCirc&TSCD	15
CircAtlas&CIRCpediav2&circRNADb&CircRiC&exoRBase&MiOncoCirc&TSCD	44
CircAtlas&CIRCpediav2&circRNADb&CSCD&exoRBase&MiOncoCirc&TSCD	113
CircAtlas&CIRCpediav2&CircRiC&CSCD&exoRBase&MiOncoCirc&TSCD	41
circbank&circBase&CIRCpediav2&circRNADb&CircRiC&CSCD&TSCD	1
circbank&circBase&CIRCpediav2&circRNADb&CircRiC&exoRBase&MiOncoCirc	14
circbank&circBase&CIRCpediav2&circRNADb&CircRiC&MiOncoCirc&TSCD	2
circbank&circBase&CIRCpediav2&circRNADb&CSCD&exoRBase&MiOncoCirc	2
circbank&circBase&CIRCpediav2&circRNADb&CSCD&MiOncoCirc&TSCD	5
circbank&circBase&CIRCpediav2&circRNADb&exoRBase&MiOncoCirc&TSCD	4
circbank&circBase&CIRCpediav2&CircRiC&CSCD&exoRBase&MiOncoCirc	1
circbank&circBase&CIRCpediav2&CircRiC&CSCD&MiOncoCirc&TSCD	10
circbank&circBase&CIRCpediav2&CircRiC&exoRBase&MiOncoCirc&TSCD	2
circbank&circBase&CIRCpediav2&CSCD&exoRBase&MiOncoCirc&TSCD	5
circbank&CIRCpediav2&circRNADb&CircRiC&CSCD&MiOncoCirc&TSCD	1
circbank&CIRCpediav2&circRNADb&CircRiC&exoRBase&MiOncoCirc&TSCD	3
circbank&CIRCpediav2&circRNADb&CSCD&exoRBase&MiOncoCirc&TSCD	1
CircAtlas&circbank&circBase&CIRCpediav2&circRNADb&CircRiC&CSCD&MiOncoCirc	19
CircAtlas&circbank&circBase&CIRCpediav2&circRNADb&CircRiC&CSCD&TSCD	3
CircAtlas&circbank&circBase&CIRCpediav2&circRNADb&CircRiC&exoRBase&MiOncoCirc	2051
CircAtlas&circbank&circBase&CIRCpediav2&circRNADb&CircRiC&exoRBase&TSCD	1
CircAtlas&circbank&circBase&CIRCpediav2&circRNADb&CircRiC&MiOncoCirc&TSCD	124
CircAtlas&circbank&circBase&CIRCpediav2&circRNADb&CSCD&exoRBase&MiOncoCirc	58
CircAtlas&circbank&circBase&CIRCpediav2&circRNADb&CSCD&exoRBase&TSCD	3
CircAtlas&circbank&circBase&CIRCpediav2&circRNADb&CSCD&MiOncoCirc&TSCD	113
CircAtlas&circbank&circBase&CIRCpediav2&circRNADb&exoRBase&MiOncoCirc&TSCD	726
CircAtlas&circbank&circBase&CIRCpediav2&CircRiC&CSCD&exoRBase&MiOncoCirc	10
CircAtlas&circbank&circBase&CIRCpediav2&CircRiC&CSCD&MiOncoCirc&TSCD	39
CircAtlas&circbank&circBase&CIRCpediav2&CircRiC&exoRBase&MiOncoCirc&TSCD	152
CircAtlas&circbank&circBase&CIRCpediav2&CSCD&exoRBase&MiOncoCirc&TSCD	225
CircAtlas&circbank&circBase&circRNADb&CSCD&exoRBase&MiOncoCirc&TSCD	2
CircAtlas&circbank&CIRCpediav2&circRNADb&CircRiC&CSCD&exoRBase&MiOncoCirc	12
CircAtlas&circbank&CIRCpediav2&circRNADb&CircRiC&CSCD&MiOncoCirc&TSCD	33
CircAtlas&circbank&CIRCpediav2&circRNADb&CircRiC&exoRBase&MiOncoCirc&TSCD	60
CircAtlas&circbank&CIRCpediav2&circRNADb&CSCD&exoRBase&MiOncoCirc&TSCD	128
CircAtlas&circbank&CIRCpediav2&CircRiC&CSCD&exoRBase&MiOncoCirc&TSCD	20
CircAtlas&CIRCpediav2&circRNADb&CircRiC&CSCD&exoRBase&MiOncoCirc&TSCD	3
circbank&circBase&CIRCpediav2&circRNADb&CircRiC&exoRBase&MiOncoCirc&TSCD	1
circbank&circBase&CIRCpediav2&circRNADb&CSCD&exoRBase&MiOncoCirc&TSCD	1
CircAtlas&circbank&circBase&CIRCpediav2&circRNADb&CircRiC&CSCD&exoRBase&MiOncoCirc	8
CircAtlas&circbank&circBase&CIRCpediav2&circRNADb&CircRiC&CSCD&MiOncoCirc&TSCD	14
CircAtlas&circbank&circBase&CIRCpediav2&circRNADb&CircRiC&exoRBase&MiOncoCirc&TSCD	113
CircAtlas&circbank&circBase&CIRCpediav2&circRNADb&CSCD&exoRBase&MiOncoCirc&TSCD	41
CircAtlas&circbank&circBase&CIRCpediav2&CircRiC&CSCD&exoRBase&MiOncoCirc&TSCD	10
CircAtlas&circbank&CIRCpediav2&circRNADb&CircRiC&CSCD&exoRBase&MiOncoCirc&TSCD	5
CircAtlas&circbank&circBase&CIRCpediav2&circRNADb&CircRiC&CSCD&exoRBase&MiOncoCirc&TSCD	2

## Sheet: 2B. curated DB
subset	number of circRNAs	total number of circRNAs in complete database
CircFunBase	1994	3179
CircR2disease	0	449
Circ2Disease	45	225
CircRNADisease	2	216
circad	63	588
LncRNADisease	1	250
CircFunBase&CircR2disease	1
CircFunBase&Circ2Disease	20
CircFunBase&circad	33
CircFunBase&LncRNADisease	3
CircR2disease&Circ2Disease	0
CircR2disease&CircRNADisease	0
CircR2disease&circad	18
CircR2disease&LncRNADisease	0
Circ2Disease&CircRNADisease	0
Circ2Disease&circad	0
CircRNADisease&circad	3
CircRNADisease&LncRNADisease	0
circad&LncRNADisease	0
CircFunBase&CircR2disease&Circ2Disease	0
CircFunBase&CircR2disease&CircRNADisease	0
CircFunBase&CircR2disease&circad	38
CircFunBase&CircR2disease&LncRNADisease	4
CircFunBase&Circ2Disease&CircRNADisease	0
CircFunBase&Circ2Disease&circad	1
CircFunBase&Circ2Disease&LncRNADisease	1
CircFunBase&CircRNADisease&circad	41
CircR2disease&Circ2Disease&CircRNADisease	0
CircR2disease&Circ2Disease&circad	4
CircR2disease&CircRNADisease&circad	3
CircR2disease&CircRNADisease&LncRNADisease	0
CircR2disease&circad&LncRNADisease	61
Circ2Disease&CircRNADisease&circad	0
CircRNADisease&circad&LncRNADisease	0
CircFunBase&CircR2disease&Circ2Disease&CircRNADisease	4
CircFunBase&CircR2disease&Circ2Disease&circad	8
CircFunBase&CircR2disease&CircRNADisease&circad	3
CircFunBase&CircR2disease&CircRNADisease&LncRNADisease	2
CircFunBase&CircR2disease&circad&LncRNADisease	51
CircFunBase&Circ2Disease&CircRNADisease&circad	3
CircFunBase&CircRNADisease&circad&LncRNADisease	9
CircR2disease&Circ2Disease&CircRNADisease&circad	20
CircR2disease&Circ2Disease&circad&LncRNADisease	4
CircR2disease&CircRNADisease&circad&LncRNADisease	8
CircFunBase&CircR2disease&Circ2Disease&CircRNADisease&circad	24
CircFunBase&CircR2disease&Circ2Disease&CircRNADisease&LncRNADisease	5
CircFunBase&CircR2disease&Circ2Disease&circad&LncRNADisease	16
CircFunBase&CircR2disease&CircRNADisease&circad&LncRNADisease	38
CircR2disease&Circ2Disease&CircRNADisease&circad&LncRNADisease	11
CircFunBase&CircR2disease&Circ2Disease&CircRNADisease&circad&LncRNADisease	43

## Sheet: S1. filtered non-curated DB
subset	number of circRNAs	total number of circRNAs in complete database
CircAtlas	0	610406
circbank	0	140725
circBase	0	92375
CIRCpediav2	0	177456
circRNADb	0	32914
CircRiC	0	92599
CSCD	0	1223114
exoRBase	0	57412
MiOncoCirc	0	227056
TSCD	0	284296
CircAtlas&circbank	3
CircAtlas&circBase	0
CircAtlas&CIRCpediav2	0
CircAtlas&circRNADb	0
CircAtlas&CircRiC	0
CircAtlas&CSCD	0
CircAtlas&exoRBase	0
CircAtlas&MiOncoCirc	0
CircAtlas&TSCD	0
circbank&circBase	112
circbank&CIRCpediav2	0
circbank&circRNADb	0
circbank&CircRiC	0
circbank&CSCD	0
circbank&exoRBase	0
circbank&MiOncoCirc	0
circbank&TSCD	1
circBase&CIRCpediav2	0
circBase&circRNADb	0
circBase&CircRiC	0
circBase&CSCD	0
circBase&exoRBase	0
circBase&MiOncoCirc	0
circBase&TSCD	0
CIRCpediav2&circRNADb	0
CIRCpediav2&CircRiC	1
CIRCpediav2&CSCD	0
CIRCpediav2&exoRBase	0
CIRCpediav2&MiOncoCirc	0
CIRCpediav2&TSCD	0
circRNADb&CircRiC	0
circRNADb&CSCD	0
circRNADb&exoRBase	0
circRNADb&MiOncoCirc	0
circRNADb&TSCD	0
CircRiC&CSCD	0
CircRiC&exoRBase	0
CircRiC&MiOncoCirc	0
CircRiC&TSCD	0
CSCD&exoRBase	0
CSCD&MiOncoCirc	0
CSCD&TSCD	0
exoRBase&MiOncoCirc	0
exoRBase&TSCD	0
MiOncoCirc&TSCD	0
CircAtlas&circbank&circBase	10
CircAtlas&circbank&CIRCpediav2	0
CircAtlas&circbank&circRNADb	0
CircAtlas&circbank&CircRiC	0
CircAtlas&circbank&CSCD	0
CircAtlas&circbank&exoRBase	3
CircAtlas&circbank&MiOncoCirc	0
CircAtlas&circbank&TSCD	1
CircAtlas&circBase&CIRCpediav2	0
CircAtlas&circBase&circRNADb	0
CircAtlas&circBase&CircRiC	0
CircAtlas&circBase&CSCD	0
CircAtlas&circBase&exoRBase	0
CircAtlas&circBase&MiOncoCirc	0
CircAtlas&circBase&TSCD	0
CircAtlas&CIRCpediav2&circRNADb	0
CircAtlas&CIRCpediav2&CircRiC	0
CircAtlas&CIRCpediav2&CSCD	0
CircAtlas&CIRCpediav2&exoRBase	0
CircAtlas&CIRCpediav2&MiOncoCirc	1
CircAtlas&CIRCpediav2&TSCD	0
CircAtlas&circRNADb&CircRiC	0
CircAtlas&circRNADb&CSCD	0
CircAtlas&circRNADb&exoRBase	0
CircAtlas&circRNADb&MiOncoCirc	0
CircAtlas&circRNADb&TSCD	0
CircAtlas&CircRiC&CSCD	0
CircAtlas&CircRiC&exoRBase	0
CircAtlas&CircRiC&MiOncoCirc	0
CircAtlas&CircRiC&TSCD	0
CircAtlas&CSCD&exoRBase	0
CircAtlas&CSCD&MiOncoCirc	0
CircAtlas&CSCD&TSCD	0
CircAtlas&exoRBase&MiOncoCirc	0
CircAtlas&exoRBase&TSCD	0
CircAtlas&MiOncoCirc&TSCD	0
circbank&circBase&CIRCpediav2	4
circbank&circBase&circRNADb	6
circbank&circBase&CircRiC	0
circbank&circBase&CSCD	5
circbank&circBase&exoRBase	0
circbank&circBase&MiOncoCirc	1
circbank&circBase&TSCD	0
circbank&CIRCpediav2&circRNADb	0
circbank&CIRCpediav2&CircRiC	0
circbank&CIRCpediav2&CSCD	0
circbank&CIRCpediav2&exoRBase	0
circbank&CIRCpediav2&MiOncoCirc	0
circbank&CIRCpediav2&TSCD	0
circbank&circRNADb&CircRiC	0
circbank&circRNADb&CSCD	0
circbank&circRNADb&exoRBase	0
circbank&circRNADb&MiOncoCirc	0
circbank&circRNADb&TSCD	0
circbank&CircRiC&CSCD	0
circbank&CircRiC&exoRBase	0
circbank&CircRiC&MiOncoCirc	0
circbank&CircRiC&TSCD	0
circbank&CSCD&exoRBase	0
circbank&CSCD&MiOncoCirc	0
circbank&CSCD&TSCD	0
circbank&exoRBase&MiOncoCirc	0
circbank&exoRBase&TSCD	0
circbank&MiOncoCirc&TSCD	0
circBase&CIRCpediav2&circRNADb	0
circBase&CIRCpediav2&CircRiC	0
circBase&CIRCpediav2&CSCD	0
circBase&CIRCpediav2&exoRBase	0
circBase&CIRCpediav2&MiOncoCirc	0
circBase&CIRCpediav2&TSCD	0
circBase&circRNADb&CircRiC	0
circBase&circRNADb&CSCD	0
circBase&circRNADb&exoRBase	0
circBase&circRNADb&MiOncoCirc	0
circBase&circRNADb&TSCD	0
circBase&CircRiC&CSCD	0
circBase&CircRiC&exoRBase	0
circBase&CircRiC&MiOncoCirc	0
circBase&CircRiC&TSCD	0
circBase&CSCD&exoRBase	0
circBase&CSCD&MiOncoCirc	0
circBase&CSCD&TSCD	0
circBase&exoRBase&MiOncoCirc	0
circBase&exoRBase&TSCD	0
circBase&MiOncoCirc&TSCD	0
CIRCpediav2&circRNADb&CircRiC	0
CIRCpediav2&circRNADb&CSCD	0
CIRCpediav2&circRNADb&exoRBase	0
CIRCpediav2&circRNADb&MiOncoCirc	0
CIRCpediav2&circRNADb&TSCD	0
CIRCpediav2&CircRiC&CSCD	0
CIRCpediav2&CircRiC&exoRBase	0
CIRCpediav2&CircRiC&MiOncoCirc	0
CIRCpediav2&CircRiC&TSCD	0
CIRCpediav2&CSCD&exoRBase	0
CIRCpediav2&CSCD&MiOncoCirc	0
CIRCpediav2&CSCD&TSCD	0
CIRCpediav2&exoRBase&MiOncoCirc	0
CIRCpediav2&exoRBase&TSCD	0
CIRCpediav2&MiOncoCirc&TSCD	0
circRNADb&CircRiC&CSCD	0
circRNADb&CircRiC&exoRBase	0
circRNADb&CircRiC&MiOncoCirc	0
circRNADb&CircRiC&TSCD	0
circRNADb&CSCD&exoRBase	0
circRNADb&CSCD&MiOncoCirc	0
circRNADb&CSCD&TSCD	0
circRNADb&exoRBase&MiOncoCirc	0
circRNADb&exoRBase&TSCD	0
circRNADb&MiOncoCirc&TSCD	0
CircRiC&CSCD&exoRBase	0
CircRiC&CSCD&MiOncoCirc	0
CircRiC&CSCD&TSCD	0
CircRiC&exoRBase&MiOncoCirc	0
CircRiC&exoRBase&TSCD	0
CircRiC&MiOncoCirc&TSCD	0
CSCD&exoRBase&MiOncoCirc	0
CSCD&exoRBase&TSCD	0
CSCD&MiOncoCirc&TSCD	0
exoRBase&MiOncoCirc&TSCD	0
CircAtlas&circbank&circBase&CIRCpediav2	3
CircAtlas&circbank&circBase&circRNADb	2
CircAtlas&circbank&circBase&CircRiC	2
CircAtlas&circbank&circBase&CSCD	0
CircAtlas&circbank&circBase&exoRBase	0
CircAtlas&circbank&circBase&MiOncoCirc	1
CircAtlas&circbank&circBase&TSCD	2
CircAtlas&circbank&CIRCpediav2&circRNADb	0
CircAtlas&circbank&CIRCpediav2&CircRiC	0
CircAtlas&circbank&CIRCpediav2&CSCD	0
CircAtlas&circbank&CIRCpediav2&exoRBase	0
CircAtlas&circbank&CIRCpediav2&MiOncoCirc	2
CircAtlas&circbank&CIRCpediav2&TSCD	1
CircAtlas&circbank&circRNADb&CircRiC	0
CircAtlas&circbank&circRNADb&CSCD	0
CircAtlas&circbank&circRNADb&exoRBase	0
CircAtlas&circbank&circRNADb&MiOncoCirc	0
CircAtlas&circbank&circRNADb&TSCD	0
CircAtlas&circbank&CircRiC&CSCD	0
CircAtlas&circbank&CircRiC&exoRBase	0
CircAtlas&circbank&CircRiC&MiOncoCirc	0
CircAtlas&circbank&CircRiC&TSCD	0
CircAtlas&circbank&CSCD&exoRBase	0
CircAtlas&circbank&CSCD&MiOncoCirc	0
CircAtlas&circbank&CSCD&TSCD	1
CircAtlas&circbank&exoRBase&MiOncoCirc	0
CircAtlas&circbank&exoRBase&TSCD	0
CircAtlas&circbank&MiOncoCirc&TSCD	0
CircAtlas&circBase&CIRCpediav2&circRNADb	0
CircAtlas&circBase&CIRCpediav2&CircRiC	0
CircAtlas&circBase&CIRCpediav2&CSCD	0
CircAtlas&circBase&CIRCpediav2&exoRBase	0
CircAtlas&circBase&CIRCpediav2&MiOncoCirc	1
CircAtlas&circBase&CIRCpediav2&TSCD	0
CircAtlas&circBase&circRNADb&CircRiC	0
CircAtlas&circBase&circRNADb&CSCD	0
CircAtlas&circBase&circRNADb&exoRBase	0
CircAtlas&circBase&circRNADb&MiOncoCirc	0
CircAtlas&circBase&circRNADb&TSCD	0
CircAtlas&circBase&CircRiC&CSCD	0
CircAtlas&circBase&CircRiC&exoRBase	0
CircAtlas&circBase&CircRiC&MiOncoCirc	0
CircAtlas&circBase&CircRiC&TSCD	0
CircAtlas&circBase&CSCD&exoRBase	0
CircAtlas&circBase&CSCD&MiOncoCirc	0
CircAtlas&circBase&CSCD&TSCD	0
CircAtlas&circBase&exoRBase&MiOncoCirc	0
CircAtlas&circBase&exoRBase&TSCD	0
CircAtlas&circBase&MiOncoCirc&TSCD	0
CircAtlas&CIRCpediav2&circRNADb&CircRiC	0
CircAtlas&CIRCpediav2&circRNADb&CSCD	0
CircAtlas&CIRCpediav2&circRNADb&exoRBase	0
CircAtlas&CIRCpediav2&circRNADb&MiOncoCirc	0
CircAtlas&CIRCpediav2&circRNADb&TSCD	0
CircAtlas&CIRCpediav2&CircRiC&CSCD	0
CircAtlas&CIRCpediav2&CircRiC&exoRBase	0
CircAtlas&CIRCpediav2&CircRiC&MiOncoCirc	0
CircAtlas&CIRCpediav2&CircRiC&TSCD	0
CircAtlas&CIRCpediav2&CSCD&exoRBase	0
CircAtlas&CIRCpediav2&CSCD&MiOncoCirc	0
CircAtlas&CIRCpediav2&CSCD&TSCD	0
CircAtlas&CIRCpediav2&exoRBase&MiOncoCirc	0
CircAtlas&CIRCpediav2&exoRBase&TSCD	0
CircAtlas&CIRCpediav2&MiOncoCirc&TSCD	0
CircAtlas&circRNADb&CircRiC&CSCD	0
CircAtlas&circRNADb&CircRiC&exoRBase	0
CircAtlas&circRNADb&CircRiC&MiOncoCirc	0
CircAtlas&circRNADb&CircRiC&TSCD	0
CircAtlas&circRNADb&CSCD&exoRBase	0
CircAtlas&circRNADb&CSCD&MiOncoCirc	0
CircAtlas&circRNADb&CSCD&TSCD	0
CircAtlas&circRNADb&exoRBase&MiOncoCirc	0
CircAtlas&circRNADb&exoRBase&TSCD	0
CircAtlas&circRNADb&MiOncoCirc&TSCD	0
CircAtlas&CircRiC&CSCD&exoRBase	0
CircAtlas&CircRiC&CSCD&MiOncoCirc	0
CircAtlas&CircRiC&CSCD&TSCD	0
CircAtlas&CircRiC&exoRBase&MiOncoCirc	0
CircAtlas&CircRiC&exoRBase&TSCD	0
CircAtlas&CircRiC&MiOncoCirc&TSCD	0
CircAtlas&CSCD&exoRBase&MiOncoCirc	0
CircAtlas&CSCD&exoRBase&TSCD	0
CircAtlas&CSCD&MiOncoCirc&TSCD	0
CircAtlas&exoRBase&MiOncoCirc&TSCD	0
circbank&circBase&CIRCpediav2&circRNADb	1
circbank&circBase&CIRCpediav2&CircRiC	2
circbank&circBase&CIRCpediav2&CSCD	4
circbank&circBase&CIRCpediav2&exoRBase	0
circbank&circBase&CIRCpediav2&MiOncoCirc	4
circbank&circBase&CIRCpediav2&TSCD	1
circbank&circBase&circRNADb&CircRiC	1
circbank&circBase&circRNADb&CSCD	2
circbank&circBase&circRNADb&exoRBase	0
circbank&circBase&circRNADb&MiOncoCirc	0
circbank&circBase&circRNADb&TSCD	1
circbank&circBase&CircRiC&CSCD	1
circbank&circBase&CircRiC&exoRBase	0
circbank&circBase&CircRiC&MiOncoCirc	0
circbank&circBase&CircRiC&TSCD	0
circbank&circBase&CSCD&exoRBase	0
circbank&circBase&CSCD&MiOncoCirc	1
circbank&circBase&CSCD&TSCD	0
circbank&circBase&exoRBase&MiOncoCirc	0
circbank&circBase&exoRBase&TSCD	0
circbank&circBase&MiOncoCirc&TSCD	0
circbank&CIRCpediav2&circRNADb&CircRiC	0
circbank&CIRCpediav2&circRNADb&CSCD	0
circbank&CIRCpediav2&circRNADb&exoRBase	0
circbank&CIRCpediav2&circRNADb&MiOncoCirc	0
circbank&CIRCpediav2&circRNADb&TSCD	0
circbank&CIRCpediav2&CircRiC&CSCD	0
circbank&CIRCpediav2&CircRiC&exoRBase	0
circbank&CIRCpediav2&CircRiC&MiOncoCirc	0
circbank&CIRCpediav2&CircRiC&TSCD	0
circbank&CIRCpediav2&CSCD&exoRBase	0
circbank&CIRCpediav2&CSCD&MiOncoCirc	0
circbank&CIRCpediav2&CSCD&TSCD	0
circbank&CIRCpediav2&exoRBase&MiOncoCirc	0
circbank&CIRCpediav2&exoRBase&TSCD	0
circbank&CIRCpediav2&MiOncoCirc&TSCD	0
circbank&circRNADb&CircRiC&CSCD	0
circbank&circRNADb&CircRiC&exoRBase	0
circbank&circRNADb&CircRiC&MiOncoCirc	0
circbank&circRNADb&CircRiC&TSCD	0
circbank&circRNADb&CSCD&exoRBase	0
circbank&circRNADb&CSCD&MiOncoCirc	0
circbank&circRNADb&CSCD&TSCD	0
circbank&circRNADb&exoRBase&MiOncoCirc	0
circbank&circRNADb&exoRBase&TSCD	0
circbank&circRNADb&MiOncoCirc&TSCD	0
circbank&CircRiC&CSCD&exoRBase	0
circbank&CircRiC&CSCD&MiOncoCirc	0
circbank&CircRiC&CSCD&TSCD	0
circbank&CircRiC&exoRBase&MiOncoCirc	0
circbank&CircRiC&exoRBase&TSCD	0
circbank&CircRiC&MiOncoCirc&TSCD	0
circbank&CSCD&exoRBase&MiOncoCirc	0
circbank&CSCD&exoRBase&TSCD	0
circbank&CSCD&MiOncoCirc&TSCD	0
circbank&exoRBase&MiOncoCirc&TSCD	0
circBase&CIRCpediav2&circRNADb&CircRiC	0
circBase&CIRCpediav2&circRNADb&CSCD	0
circBase&CIRCpediav2&circRNADb&exoRBase	0
circBase&CIRCpediav2&circRNADb&MiOncoCirc	0
circBase&CIRCpediav2&circRNADb&TSCD	0
circBase&CIRCpediav2&CircRiC&CSCD	0
circBase&CIRCpediav2&CircRiC&exoRBase	0
circBase&CIRCpediav2&CircRiC&MiOncoCirc	0
circBase&CIRCpediav2&CircRiC&TSCD	0
circBase&CIRCpediav2&CSCD&exoRBase	0
circBase&CIRCpediav2&CSCD&MiOncoCirc	0
circBase&CIRCpediav2&CSCD&TSCD	0
circBase&CIRCpediav2&exoRBase&MiOncoCirc	0
circBase&CIRCpediav2&exoRBase&TSCD	0
circBase&CIRCpediav2&MiOncoCirc&TSCD	0
circBase&circRNADb&CircRiC&CSCD	0
circBase&circRNADb&CircRiC&exoRBase	0
circBase&circRNADb&CircRiC&MiOncoCirc	0
circBase&circRNADb&CircRiC&TSCD	0
circBase&circRNADb&CSCD&exoRBase	0
circBase&circRNADb&CSCD&MiOncoCirc	0
circBase&circRNADb&CSCD&TSCD	0
circBase&circRNADb&exoRBase&MiOncoCirc	0
circBase&circRNADb&exoRBase&TSCD	0
circBase&circRNADb&MiOncoCirc&TSCD	0
circBase&CircRiC&CSCD&exoRBase	0
circBase&CircRiC&CSCD&MiOncoCirc	0
circBase&CircRiC&CSCD&TSCD	0
circBase&CircRiC&exoRBase&MiOncoCirc	0
circBase&CircRiC&exoRBase&TSCD	0
circBase&CircRiC&MiOncoCirc&TSCD	0
circBase&CSCD&exoRBase&MiOncoCirc	0
circBase&CSCD&exoRBase&TSCD	0
circBase&CSCD&MiOncoCirc&TSCD	0
circBase&exoRBase&MiOncoCirc&TSCD	0
CIRCpediav2&circRNADb&CircRiC&CSCD	0
CIRCpediav2&circRNADb&CircRiC&exoRBase	0
CIRCpediav2&circRNADb&CircRiC&MiOncoCirc	0
CIRCpediav2&circRNADb&CircRiC&TSCD	0
CIRCpediav2&circRNADb&CSCD&exoRBase	0
CIRCpediav2&circRNADb&CSCD&MiOncoCirc	0
CIRCpediav2&circRNADb&CSCD&TSCD	0
CIRCpediav2&circRNADb&exoRBase&MiOncoCirc	0
CIRCpediav2&circRNADb&exoRBase&TSCD	0
CIRCpediav2&circRNADb&MiOncoCirc&TSCD	0
CIRCpediav2&CircRiC&CSCD&exoRBase	0
CIRCpediav2&CircRiC&CSCD&MiOncoCirc	0
CIRCpediav2&CircRiC&CSCD&TSCD	0
CIRCpediav2&CircRiC&exoRBase&MiOncoCirc	0
CIRCpediav2&CircRiC&exoRBase&TSCD	0
CIRCpediav2&CircRiC&MiOncoCirc&TSCD	0
CIRCpediav2&CSCD&exoRBase&MiOncoCirc	0
CIRCpediav2&CSCD&exoRBase&TSCD	0
CIRCpediav2&CSCD&MiOncoCirc&TSCD	0
CIRCpediav2&exoRBase&MiOncoCirc&TSCD	0
circRNADb&CircRiC&CSCD&exoRBase	0
circRNADb&CircRiC&CSCD&MiOncoCirc	0
circRNADb&CircRiC&CSCD&TSCD	0
circRNADb&CircRiC&exoRBase&MiOncoCirc	0
circRNADb&CircRiC&exoRBase&TSCD	0
circRNADb&CircRiC&MiOncoCirc&TSCD	0
circRNADb&CSCD&exoRBase&MiOncoCirc	0
circRNADb&CSCD&exoRBase&TSCD	0
circRNADb&CSCD&MiOncoCirc&TSCD	0
circRNADb&exoRBase&MiOncoCirc&TSCD	0
CircRiC&CSCD&exoRBase&MiOncoCirc	0
CircRiC&CSCD&exoRBase&TSCD	0
CircRiC&CSCD&MiOncoCirc&TSCD	0
CircRiC&exoRBase&MiOncoCirc&TSCD	0
CSCD&exoRBase&MiOncoCirc&TSCD	0
CircAtlas&circbank&circBase&CIRCpediav2&circRNADb	0
CircAtlas&circbank&circBase&CIRCpediav2&CircRiC	1
CircAtlas&circbank&circBase&CIRCpediav2&CSCD	2
CircAtlas&circbank&circBase&CIRCpediav2&exoRBase	0
CircAtlas&circbank&circBase&CIRCpediav2&MiOncoCirc	13
CircAtlas&circbank&circBase&CIRCpediav2&TSCD	1
CircAtlas&circbank&circBase&circRNADb&CircRiC	3
CircAtlas&circbank&circBase&circRNADb&CSCD	0
CircAtlas&circbank&circBase&circRNADb&exoRBase	2
CircAtlas&circbank&circBase&circRNADb&MiOncoCirc	0
CircAtlas&circbank&circBase&circRNADb&TSCD	0
CircAtlas&circbank&circBase&CircRiC&CSCD	0
CircAtlas&circbank&circBase&CircRiC&exoRBase	4
CircAtlas&circbank&circBase&CircRiC&MiOncoCirc	0
CircAtlas&circbank&circBase&CircRiC&TSCD	0
CircAtlas&circbank&circBase&CSCD&exoRBase	0
CircAtlas&circbank&circBase&CSCD&MiOncoCirc	0
CircAtlas&circbank&circBase&CSCD&TSCD	0
CircAtlas&circbank&circBase&exoRBase&MiOncoCirc	0
CircAtlas&circbank&circBase&exoRBase&TSCD	0
CircAtlas&circbank&circBase&MiOncoCirc&TSCD	0
CircAtlas&circbank&CIRCpediav2&circRNADb&CircRiC	0
CircAtlas&circbank&CIRCpediav2&circRNADb&CSCD	0
CircAtlas&circbank&CIRCpediav2&circRNADb&exoRBase	0
CircAtlas&circbank&CIRCpediav2&circRNADb&MiOncoCirc	1
CircAtlas&circbank&CIRCpediav2&circRNADb&TSCD	0
CircAtlas&circbank&CIRCpediav2&CircRiC&CSCD	0
CircAtlas&circbank&CIRCpediav2&CircRiC&exoRBase	0
CircAtlas&circbank&CIRCpediav2&CircRiC&MiOncoCirc	0
CircAtlas&circbank&CIRCpediav2&CircRiC&TSCD	0
CircAtlas&circbank&CIRCpediav2&CSCD&exoRBase	0
CircAtlas&circbank&CIRCpediav2&CSCD&MiOncoCirc	1
CircAtlas&circbank&CIRCpediav2&CSCD&TSCD	0
CircAtlas&circbank&CIRCpediav2&exoRBase&MiOncoCirc	2
CircAtlas&circbank&CIRCpediav2&exoRBase&TSCD	0
CircAtlas&circbank&CIRCpediav2&MiOncoCirc&TSCD	2
CircAtlas&circbank&circRNADb&CircRiC&CSCD	0
CircAtlas&circbank&circRNADb&CircRiC&exoRBase	0
CircAtlas&circbank&circRNADb&CircRiC&MiOncoCirc	0
CircAtlas&circbank&circRNADb&CircRiC&TSCD	0
CircAtlas&circbank&circRNADb&CSCD&exoRBase	0
CircAtlas&circbank&circRNADb&CSCD&MiOncoCirc	0
CircAtlas&circbank&circRNADb&CSCD&TSCD	0
CircAtlas&circbank&circRNADb&exoRBase&MiOncoCirc	0
CircAtlas&circbank&circRNADb&exoRBase&TSCD	0
CircAtlas&circbank&circRNADb&MiOncoCirc&TSCD	0
CircAtlas&circbank&CircRiC&CSCD&exoRBase	0
CircAtlas&circbank&CircRiC&CSCD&MiOncoCirc	0
CircAtlas&circbank&CircRiC&CSCD&TSCD	0
CircAtlas&circbank&CircRiC&exoRBase&MiOncoCirc	0
CircAtlas&circbank&CircRiC&exoRBase&TSCD	0
CircAtlas&circbank&CircRiC&MiOncoCirc&TSCD	0
CircAtlas&circbank&CSCD&exoRBase&MiOncoCirc	0
CircAtlas&circbank&CSCD&exoRBase&TSCD	0
CircAtlas&circbank&CSCD&MiOncoCirc&TSCD	0
CircAtlas&circbank&exoRBase&MiOncoCirc&TSCD	0
CircAtlas&circBase&CIRCpediav2&circRNADb&CircRiC	0
CircAtlas&circBase&CIRCpediav2&circRNADb&CSCD	0
CircAtlas&circBase&CIRCpediav2&circRNADb&exoRBase	0
CircAtlas&circBase&CIRCpediav2&circRNADb&MiOncoCirc	0
CircAtlas&circBase&CIRCpediav2&circRNADb&TSCD	0
CircAtlas&circBase&CIRCpediav2&CircRiC&CSCD	0
CircAtlas&circBase&CIRCpediav2&CircRiC&exoRBase	0
CircAtlas&circBase&CIRCpediav2&CircRiC&MiOncoCirc	0
CircAtlas&circBase&CIRCpediav2&CircRiC&TSCD	0
CircAtlas&circBase&CIRCpediav2&CSCD&exoRBase	0
CircAtlas&circBase&CIRCpediav2&CSCD&MiOncoCirc	0
CircAtlas&circBase&CIRCpediav2&CSCD&TSCD	0
CircAtlas&circBase&CIRCpediav2&exoRBase&MiOncoCirc	0
CircAtlas&circBase&CIRCpediav2&exoRBase&TSCD	0
CircAtlas&circBase&CIRCpediav2&MiOncoCirc&TSCD	0
CircAtlas&circBase&circRNADb&CircRiC&CSCD	0
CircAtlas&circBase&circRNADb&CircRiC&exoRBase	0
CircAtlas&circBase&circRNADb&CircRiC&MiOncoCirc	0
CircAtlas&circBase&circRNADb&CircRiC&TSCD	0
CircAtlas&circBase&circRNADb&CSCD&exoRBase	0
CircAtlas&circBase&circRNADb&CSCD&MiOncoCirc	0
CircAtlas&circBase&circRNADb&CSCD&TSCD	0
CircAtlas&circBase&circRNADb&exoRBase&MiOncoCirc	0
CircAtlas&circBase&circRNADb&exoRBase&TSCD	0
CircAtlas&circBase&circRNADb&MiOncoCirc&TSCD	0
CircAtlas&circBase&CircRiC&CSCD&exoRBase	0
CircAtlas&circBase&CircRiC&CSCD&MiOncoCirc	0
CircAtlas&circBase&CircRiC&CSCD&TSCD	0
CircAtlas&circBase&CircRiC&exoRBase&MiOncoCirc	0
CircAtlas&circBase&CircRiC&exoRBase&TSCD	0
CircAtlas&circBase&CircRiC&MiOncoCirc&TSCD	0
CircAtlas&circBase&CSCD&exoRBase&MiOncoCirc	0
CircAtlas&circBase&CSCD&exoRBase&TSCD	0
CircAtlas&circBase&CSCD&MiOncoCirc&TSCD	0
CircAtlas&circBase&exoRBase&MiOncoCirc&TSCD	0
CircAtlas&CIRCpediav2&circRNADb&CircRiC&CSCD	0
CircAtlas&CIRCpediav2&circRNADb&CircRiC&exoRBase	0
CircAtlas&CIRCpediav2&circRNADb&CircRiC&MiOncoCirc	0
CircAtlas&CIRCpediav2&circRNADb&CircRiC&TSCD	0
CircAtlas&CIRCpediav2&circRNADb&CSCD&exoRBase	0
CircAtlas&CIRCpediav2&circRNADb&CSCD&MiOncoCirc	0
CircAtlas&CIRCpediav2&circRNADb&CSCD&TSCD	0
CircAtlas&CIRCpediav2&circRNADb&exoRBase&MiOncoCirc	0
CircAtlas&CIRCpediav2&circRNADb&exoRBase&TSCD	0
CircAtlas&CIRCpediav2&circRNADb&MiOncoCirc&TSCD	0
CircAtlas&CIRCpediav2&CircRiC&CSCD&exoRBase	0
CircAtlas&CIRCpediav2&CircRiC&CSCD&MiOncoCirc	0
CircAtlas&CIRCpediav2&CircRiC&CSCD&TSCD	0
CircAtlas&CIRCpediav2&CircRiC&exoRBase&MiOncoCirc	0
CircAtlas&CIRCpediav2&CircRiC&exoRBase&TSCD	0
CircAtlas&CIRCpediav2&CircRiC&MiOncoCirc&TSCD	0
CircAtlas&CIRCpediav2&CSCD&exoRBase&MiOncoCirc	0
CircAtlas&CIRCpediav2&CSCD&exoRBase&TSCD	0
CircAtlas&CIRCpediav2&CSCD&MiOncoCirc&TSCD	0
CircAtlas&CIRCpediav2&exoRBase&MiOncoCirc&TSCD	0
CircAtlas&circRNADb&CircRiC&CSCD&exoRBase	0
CircAtlas&circRNADb&CircRiC&CSCD&MiOncoCirc	0
CircAtlas&circRNADb&CircRiC&CSCD&TSCD	0
CircAtlas&circRNADb&CircRiC&exoRBase&MiOncoCirc	0
CircAtlas&circRNADb&CircRiC&exoRBase&TSCD	0
CircAtlas&circRNADb&CircRiC&MiOncoCirc&TSCD	0
CircAtlas&circRNADb&CSCD&exoRBase&MiOncoCirc	0
CircAtlas&circRNADb&CSCD&exoRBase&TSCD	0
CircAtlas&circRNADb&CSCD&MiOncoCirc&TSCD	0
CircAtlas&circRNADb&exoRBase&MiOncoCirc&TSCD	0
CircAtlas&CircRiC&CSCD&exoRBase&MiOncoCirc	0
CircAtlas&CircRiC&CSCD&exoRBase&TSCD	0
CircAtlas&CircRiC&CSCD&MiOncoCirc&TSCD	0
CircAtlas&CircRiC&exoRBase&MiOncoCirc&TSCD	0
CircAtlas&CSCD&exoRBase&MiOncoCirc&TSCD	0
circbank&circBase&CIRCpediav2&circRNADb&CircRiC	0
circbank&circBase&CIRCpediav2&circRNADb&CSCD	0
circbank&circBase&CIRCpediav2&circRNADb&exoRBase	0
circbank&circBase&CIRCpediav2&circRNADb&MiOncoCirc	3
circbank&circBase&CIRCpediav2&circRNADb&TSCD	0
circbank&circBase&CIRCpediav2&CircRiC&CSCD	0
circbank&circBase&CIRCpediav2&CircRiC&exoRBase	0
circbank&circBase&CIRCpediav2&CircRiC&MiOncoCirc	0
circbank&circBase&CIRCpediav2&CircRiC&TSCD	0
circbank&circBase&CIRCpediav2&CSCD&exoRBase	0
circbank&circBase&CIRCpediav2&CSCD&MiOncoCirc	0
circbank&circBase&CIRCpediav2&CSCD&TSCD	0
circbank&circBase&CIRCpediav2&exoRBase&MiOncoCirc	1
circbank&circBase&CIRCpediav2&exoRBase&TSCD	0
circbank&circBase&CIRCpediav2&MiOncoCirc&TSCD	0
circbank&circBase&circRNADb&CircRiC&CSCD	0
circbank&circBase&circRNADb&CircRiC&exoRBase	0
circbank&circBase&circRNADb&CircRiC&MiOncoCirc	0
circbank&circBase&circRNADb&CircRiC&TSCD	0
circbank&circBase&circRNADb&CSCD&exoRBase	0
circbank&circBase&circRNADb&CSCD&MiOncoCirc	0
circbank&circBase&circRNADb&CSCD&TSCD	0
circbank&circBase&circRNADb&exoRBase&MiOncoCirc	0
circbank&circBase&circRNADb&exoRBase&TSCD	0
circbank&circBase&circRNADb&MiOncoCirc&TSCD	0
circbank&circBase&CircRiC&CSCD&exoRBase	0
circbank&circBase&CircRiC&CSCD&MiOncoCirc	0
circbank&circBase&CircRiC&CSCD&TSCD	0
circbank&circBase&CircRiC&exoRBase&MiOncoCirc	0
circbank&circBase&CircRiC&exoRBase&TSCD	0
circbank&circBase&CircRiC&MiOncoCirc&TSCD	0
circbank&circBase&CSCD&exoRBase&MiOncoCirc	0
circbank&circBase&CSCD&exoRBase&TSCD	0
circbank&circBase&CSCD&MiOncoCirc&TSCD	0
circbank&circBase&exoRBase&MiOncoCirc&TSCD	0
circbank&CIRCpediav2&circRNADb&CircRiC&CSCD	0
circbank&CIRCpediav2&circRNADb&CircRiC&exoRBase	0
circbank&CIRCpediav2&circRNADb&CircRiC&MiOncoCirc	0
circbank&CIRCpediav2&circRNADb&CircRiC&TSCD	0
circbank&CIRCpediav2&circRNADb&CSCD&exoRBase	0
circbank&CIRCpediav2&circRNADb&CSCD&MiOncoCirc	0
circbank&CIRCpediav2&circRNADb&CSCD&TSCD	0
circbank&CIRCpediav2&circRNADb&exoRBase&MiOncoCirc	0
circbank&CIRCpediav2&circRNADb&exoRBase&TSCD	0
circbank&CIRCpediav2&circRNADb&MiOncoCirc&TSCD	0
circbank&CIRCpediav2&CircRiC&CSCD&exoRBase	0
circbank&CIRCpediav2&CircRiC&CSCD&MiOncoCirc	0
circbank&CIRCpediav2&CircRiC&CSCD&TSCD	0
circbank&CIRCpediav2&CircRiC&exoRBase&MiOncoCirc	0
circbank&CIRCpediav2&CircRiC&exoRBase&TSCD	0
circbank&CIRCpediav2&CircRiC&MiOncoCirc&TSCD	0
circbank&CIRCpediav2&CSCD&exoRBase&MiOncoCirc	0
circbank&CIRCpediav2&CSCD&exoRBase&TSCD	0
circbank&CIRCpediav2&CSCD&MiOncoCirc&TSCD	0
circbank&CIRCpediav2&exoRBase&MiOncoCirc&TSCD	0
circbank&circRNADb&CircRiC&CSCD&exoRBase	0
circbank&circRNADb&CircRiC&CSCD&MiOncoCirc	0
circbank&circRNADb&CircRiC&CSCD&TSCD	0
circbank&circRNADb&CircRiC&exoRBase&MiOncoCirc	0
circbank&circRNADb&CircRiC&exoRBase&TSCD	0
circbank&circRNADb&CircRiC&MiOncoCirc&TSCD	0
circbank&circRNADb&CSCD&exoRBase&MiOncoCirc	0
circbank&circRNADb&CSCD&exoRBase&TSCD	0
circbank&circRNADb&CSCD&MiOncoCirc&TSCD	0
circbank&circRNADb&exoRBase&MiOncoCirc&TSCD	0
circbank&CircRiC&CSCD&exoRBase&MiOncoCirc	0
circbank&CircRiC&CSCD&exoRBase&TSCD	0
circbank&CircRiC&CSCD&MiOncoCirc&TSCD	0
circbank&CircRiC&exoRBase&MiOncoCirc&TSCD	0
circbank&CSCD&exoRBase&MiOncoCirc&TSCD	0
circBase&CIRCpediav2&circRNADb&CircRiC&CSCD	0
circBase&CIRCpediav2&circRNADb&CircRiC&exoRBase	0
circBase&CIRCpediav2&circRNADb&CircRiC&MiOncoCirc	0
circBase&CIRCpediav2&circRNADb&CircRiC&TSCD	0
circBase&CIRCpediav2&circRNADb&CSCD&exoRBase	0
circBase&CIRCpediav2&circRNADb&CSCD&MiOncoCirc	0
circBase&CIRCpediav2&circRNADb&CSCD&TSCD	0
circBase&CIRCpediav2&circRNADb&exoRBase&MiOncoCirc	0
circBase&CIRCpediav2&circRNADb&exoRBase&TSCD	0
circBase&CIRCpediav2&circRNADb&MiOncoCirc&TSCD	0
circBase&CIRCpediav2&CircRiC&CSCD&exoRBase	0
circBase&CIRCpediav2&CircRiC&CSCD&MiOncoCirc	0
circBase&CIRCpediav2&CircRiC&CSCD&TSCD	0
circBase&CIRCpediav2&CircRiC&exoRBase&MiOncoCirc	0
circBase&CIRCpediav2&CircRiC&exoRBase&TSCD	0
circBase&CIRCpediav2&CircRiC&MiOncoCirc&TSCD	0
circBase&CIRCpediav2&CSCD&exoRBase&MiOncoCirc	0
circBase&CIRCpediav2&CSCD&exoRBase&TSCD	0
circBase&CIRCpediav2&CSCD&MiOncoCirc&TSCD	0
circBase&CIRCpediav2&exoRBase&MiOncoCirc&TSCD	0
circBase&circRNADb&CircRiC&CSCD&exoRBase	0
circBase&circRNADb&CircRiC&CSCD&MiOncoCirc	0
circBase&circRNADb&CircRiC&CSCD&TSCD	0
circBase&circRNADb&CircRiC&exoRBase&MiOncoCirc	0
circBase&circRNADb&CircRiC&exoRBase&TSCD	0
circBase&circRNADb&CircRiC&MiOncoCirc&TSCD	0
circBase&circRNADb&CSCD&exoRBase&MiOncoCirc	0
circBase&circRNADb&CSCD&exoRBase&TSCD	0
circBase&circRNADb&CSCD&MiOncoCirc&TSCD	0
circBase&circRNADb&exoRBase&MiOncoCirc&TSCD	0
circBase&CircRiC&CSCD&exoRBase&MiOncoCirc	0
circBase&CircRiC&CSCD&exoRBase&TSCD	0
circBase&CircRiC&CSCD&MiOncoCirc&TSCD	0
circBase&CircRiC&exoRBase&MiOncoCirc&TSCD	0
circBase&CSCD&exoRBase&MiOncoCirc&TSCD	0
CIRCpediav2&circRNADb&CircRiC&CSCD&exoRBase	0
CIRCpediav2&circRNADb&CircRiC&CSCD&MiOncoCirc	0
CIRCpediav2&circRNADb&CircRiC&CSCD&TSCD	0
CIRCpediav2&circRNADb&CircRiC&exoRBase&MiOncoCirc	0
CIRCpediav2&circRNADb&CircRiC&exoRBase&TSCD	0
CIRCpediav2&circRNADb&CircRiC&MiOncoCirc&TSCD	0
CIRCpediav2&circRNADb&CSCD&exoRBase&MiOncoCirc	0
CIRCpediav2&circRNADb&CSCD&exoRBase&TSCD	0
CIRCpediav2&circRNADb&CSCD&MiOncoCirc&TSCD	0
CIRCpediav2&circRNADb&exoRBase&MiOncoCirc&TSCD	0
CIRCpediav2&CircRiC&CSCD&exoRBase&MiOncoCirc	0
CIRCpediav2&CircRiC&CSCD&exoRBase&TSCD	0
CIRCpediav2&CircRiC&CSCD&MiOncoCirc&TSCD	0
CIRCpediav2&CircRiC&exoRBase&MiOncoCirc&TSCD	0
CIRCpediav2&CSCD&exoRBase&MiOncoCirc&TSCD	0
circRNADb&CircRiC&CSCD&exoRBase&MiOncoCirc	0
circRNADb&CircRiC&CSCD&exoRBase&TSCD	0
circRNADb&CircRiC&CSCD&MiOncoCirc&TSCD	0
circRNADb&CircRiC&exoRBase&MiOncoCirc&TSCD	0
circRNADb&CSCD&exoRBase&MiOncoCirc&TSCD	0
CircRiC&CSCD&exoRBase&MiOncoCirc&TSCD	0
CircAtlas&circbank&circBase&CIRCpediav2&circRNADb&CircRiC	0
CircAtlas&circbank&circBase&CIRCpediav2&circRNADb&CSCD	0
CircAtlas&circbank&circBase&CIRCpediav2&circRNADb&exoRBase	0
CircAtlas&circbank&circBase&CIRCpediav2&circRNADb&MiOncoCirc	37
CircAtlas&circbank&circBase&CIRCpediav2&circRNADb&TSCD	1
CircAtlas&circbank&circBase&CIRCpediav2&CircRiC&CSCD	0
CircAtlas&circbank&circBase&CIRCpediav2&CircRiC&exoRBase	0
CircAtlas&circbank&circBase&CIRCpediav2&CircRiC&MiOncoCirc	4
CircAtlas&circbank&circBase&CIRCpediav2&CircRiC&TSCD	0
CircAtlas&circbank&circBase&CIRCpediav2&CSCD&exoRBase	0
CircAtlas&circbank&circBase&CIRCpediav2&CSCD&MiOncoCirc	2
CircAtlas&circbank&circBase&CIRCpediav2&CSCD&TSCD	0
CircAtlas&circbank&circBase&CIRCpediav2&exoRBase&MiOncoCirc	17
CircAtlas&circbank&circBase&CIRCpediav2&exoRBase&TSCD	0
CircAtlas&circbank&circBase&CIRCpediav2&MiOncoCirc&TSCD	6
CircAtlas&circbank&circBase&circRNADb&CircRiC&CSCD	0
CircAtlas&circbank&circBase&circRNADb&CircRiC&exoRBase	1
CircAtlas&circbank&circBase&circRNADb&CircRiC&MiOncoCirc	0
CircAtlas&circbank&circBase&circRNADb&CircRiC&TSCD	0
CircAtlas&circbank&circBase&circRNADb&CSCD&exoRBase	0
CircAtlas&circbank&circBase&circRNADb&CSCD&MiOncoCirc	0
CircAtlas&circbank&circBase&circRNADb&CSCD&TSCD	0
CircAtlas&circbank&circBase&circRNADb&exoRBase&MiOncoCirc	0
CircAtlas&circbank&circBase&circRNADb&exoRBase&TSCD	1
CircAtlas&circbank&circBase&circRNADb&MiOncoCirc&TSCD	0
CircAtlas&circbank&circBase&CircRiC&CSCD&exoRBase	0
CircAtlas&circbank&circBase&CircRiC&CSCD&MiOncoCirc	0
CircAtlas&circbank&circBase&CircRiC&CSCD&TSCD	0
CircAtlas&circbank&circBase&CircRiC&exoRBase&MiOncoCirc	0
CircAtlas&circbank&circBase&CircRiC&exoRBase&TSCD	0
CircAtlas&circbank&circBase&CircRiC&MiOncoCirc&TSCD	0
CircAtlas&circbank&circBase&CSCD&exoRBase&MiOncoCirc	1
CircAtlas&circbank&circBase&CSCD&exoRBase&TSCD	0
CircAtlas&circbank&circBase&CSCD&MiOncoCirc&TSCD	1
CircAtlas&circbank&circBase&exoRBase&MiOncoCirc&TSCD	0
CircAtlas&circbank&CIRCpediav2&circRNADb&CircRiC&CSCD	0
CircAtlas&circbank&CIRCpediav2&circRNADb&CircRiC&exoRBase	0
CircAtlas&circbank&CIRCpediav2&circRNADb&CircRiC&MiOncoCirc	1
CircAtlas&circbank&CIRCpediav2&circRNADb&CircRiC&TSCD	0
CircAtlas&circbank&CIRCpediav2&circRNADb&CSCD&exoRBase	0
CircAtlas&circbank&CIRCpediav2&circRNADb&CSCD&MiOncoCirc	0
CircAtlas&circbank&CIRCpediav2&circRNADb&CSCD&TSCD	0
CircAtlas&circbank&CIRCpediav2&circRNADb&exoRBase&MiOncoCirc	2
CircAtlas&circbank&CIRCpediav2&circRNADb&exoRBase&TSCD	0
CircAtlas&circbank&CIRCpediav2&circRNADb&MiOncoCirc&TSCD	2
CircAtlas&circbank&CIRCpediav2&CircRiC&CSCD&exoRBase	0
CircAtlas&circbank&CIRCpediav2&CircRiC&CSCD&MiOncoCirc	0
CircAtlas&circbank&CIRCpediav2&CircRiC&CSCD&TSCD	0
CircAtlas&circbank&CIRCpediav2&CircRiC&exoRBase&MiOncoCirc	1
CircAtlas&circbank&CIRCpediav2&CircRiC&exoRBase&TSCD	0
CircAtlas&circbank&CIRCpediav2&CircRiC&MiOncoCirc&TSCD	0
CircAtlas&circbank&CIRCpediav2&CSCD&exoRBase&MiOncoCirc	0
CircAtlas&circbank&CIRCpediav2&CSCD&exoRBase&TSCD	0
CircAtlas&circbank&CIRCpediav2&CSCD&MiOncoCirc&TSCD	2
CircAtlas&circbank&CIRCpediav2&exoRBase&MiOncoCirc&TSCD	2
CircAtlas&circbank&circRNADb&CircRiC&CSCD&exoRBase	0
CircAtlas&circbank&circRNADb&CircRiC&CSCD&MiOncoCirc	0
CircAtlas&circbank&circRNADb&CircRiC&CSCD&TSCD	0
CircAtlas&circbank&circRNADb&CircRiC&exoRBase&MiOncoCirc	0
CircAtlas&circbank&circRNADb&CircRiC&exoRBase&TSCD	0
CircAtlas&circbank&circRNADb&CircRiC&MiOncoCirc&TSCD	0
CircAtlas&circbank&circRNADb&CSCD&exoRBase&MiOncoCirc	0
CircAtlas&circbank&circRNADb&CSCD&exoRBase&TSCD	0
CircAtlas&circbank&circRNADb&CSCD&MiOncoCirc&TSCD	0
CircAtlas&circbank&circRNADb&exoRBase&MiOncoCirc&TSCD	0
CircAtlas&circbank&CircRiC&CSCD&exoRBase&MiOncoCirc	0
CircAtlas&circbank&CircRiC&CSCD&exoRBase&TSCD	0
CircAtlas&circbank&CircRiC&CSCD&MiOncoCirc&TSCD	0
CircAtlas&circbank&CircRiC&exoRBase&MiOncoCirc&TSCD	0
CircAtlas&circbank&CSCD&exoRBase&MiOncoCirc&TSCD	0
CircAtlas&circBase&CIRCpediav2&circRNADb&CircRiC&CSCD	0
CircAtlas&circBase&CIRCpediav2&circRNADb&CircRiC&exoRBase	0
CircAtlas&circBase&CIRCpediav2&circRNADb&CircRiC&MiOncoCirc	0
CircAtlas&circBase&CIRCpediav2&circRNADb&CircRiC&TSCD	0
CircAtlas&circBase&CIRCpediav2&circRNADb&CSCD&exoRBase	0
CircAtlas&circBase&CIRCpediav2&circRNADb&CSCD&MiOncoCirc	0
CircAtlas&circBase&CIRCpediav2&circRNADb&CSCD&TSCD	0
CircAtlas&circBase&CIRCpediav2&circRNADb&exoRBase&MiOncoCirc	0
CircAtlas&circBase&CIRCpediav2&circRNADb&exoRBase&TSCD	0
CircAtlas&circBase&CIRCpediav2&circRNADb&MiOncoCirc&TSCD	0
CircAtlas&circBase&CIRCpediav2&CircRiC&CSCD&exoRBase	0
CircAtlas&circBase&CIRCpediav2&CircRiC&CSCD&MiOncoCirc	0
CircAtlas&circBase&CIRCpediav2&CircRiC&CSCD&TSCD	0
CircAtlas&circBase&CIRCpediav2&CircRiC&exoRBase&MiOncoCirc	0
CircAtlas&circBase&CIRCpediav2&CircRiC&exoRBase&TSCD	0
CircAtlas&circBase&CIRCpediav2&CircRiC&MiOncoCirc&TSCD	0
CircAtlas&circBase&CIRCpediav2&CSCD&exoRBase&MiOncoCirc	0
CircAtlas&circBase&CIRCpediav2&CSCD&exoRBase&TSCD	0
CircAtlas&circBase&CIRCpediav2&CSCD&MiOncoCirc&TSCD	0
CircAtlas&circBase&CIRCpediav2&exoRBase&MiOncoCirc&TSCD	0
CircAtlas&circBase&circRNADb&CircRiC&CSCD&exoRBase	0
CircAtlas&circBase&circRNADb&CircRiC&CSCD&MiOncoCirc	0
CircAtlas&circBase&circRNADb&CircRiC&CSCD&TSCD	0
CircAtlas&circBase&circRNADb&CircRiC&exoRBase&MiOncoCirc	0
CircAtlas&circBase&circRNADb&CircRiC&exoRBase&TSCD	0
CircAtlas&circBase&circRNADb&CircRiC&MiOncoCirc&TSCD	0
CircAtlas&circBase&circRNADb&CSCD&exoRBase&MiOncoCirc	0
CircAtlas&circBase&circRNADb&CSCD&exoRBase&TSCD	0
CircAtlas&circBase&circRNADb&CSCD&MiOncoCirc&TSCD	0
CircAtlas&circBase&circRNADb&exoRBase&MiOncoCirc&TSCD	0
CircAtlas&circBase&CircRiC&CSCD&exoRBase&MiOncoCirc	0
CircAtlas&circBase&CircRiC&CSCD&exoRBase&TSCD	0
CircAtlas&circBase&CircRiC&CSCD&MiOncoCirc&TSCD	0
CircAtlas&circBase&CircRiC&exoRBase&MiOncoCirc&TSCD	0
CircAtlas&circBase&CSCD&exoRBase&MiOncoCirc&TSCD	0
CircAtlas&CIRCpediav2&circRNADb&CircRiC&CSCD&exoRBase	0
CircAtlas&CIRCpediav2&circRNADb&CircRiC&CSCD&MiOncoCirc	0
CircAtlas&CIRCpediav2&circRNADb&CircRiC&CSCD&TSCD	0
CircAtlas&CIRCpediav2&circRNADb&CircRiC&exoRBase&MiOncoCirc	0
CircAtlas&CIRCpediav2&circRNADb&CircRiC&exoRBase&TSCD	0
CircAtlas&CIRCpediav2&circRNADb&CircRiC&MiOncoCirc&TSCD	0
CircAtlas&CIRCpediav2&circRNADb&CSCD&exoRBase&MiOncoCirc	0
CircAtlas&CIRCpediav2&circRNADb&CSCD&exoRBase&TSCD	0
CircAtlas&CIRCpediav2&circRNADb&CSCD&MiOncoCirc&TSCD	0
CircAtlas&CIRCpediav2&circRNADb&exoRBase&MiOncoCirc&TSCD	0
CircAtlas&CIRCpediav2&CircRiC&CSCD&exoRBase&MiOncoCirc	0
CircAtlas&CIRCpediav2&CircRiC&CSCD&exoRBase&TSCD	0
CircAtlas&CIRCpediav2&CircRiC&CSCD&MiOncoCirc&TSCD	0
CircAtlas&CIRCpediav2&CircRiC&exoRBase&MiOncoCirc&TSCD	0
CircAtlas&CIRCpediav2&CSCD&exoRBase&MiOncoCirc&TSCD	0
CircAtlas&circRNADb&CircRiC&CSCD&exoRBase&MiOncoCirc	0
CircAtlas&circRNADb&CircRiC&CSCD&exoRBase&TSCD	0
CircAtlas&circRNADb&CircRiC&CSCD&MiOncoCirc&TSCD	0
CircAtlas&circRNADb&CircRiC&exoRBase&MiOncoCirc&TSCD	0
CircAtlas&circRNADb&CSCD&exoRBase&MiOncoCirc&TSCD	0
CircAtlas&CircRiC&CSCD&exoRBase&MiOncoCirc&TSCD	0
circbank&circBase&CIRCpediav2&circRNADb&CircRiC&CSCD	0
circbank&circBase&CIRCpediav2&circRNADb&CircRiC&exoRBase	0
circbank&circBase&CIRCpediav2&circRNADb&CircRiC&MiOncoCirc	0
circbank&circBase&CIRCpediav2&circRNADb&CircRiC&TSCD	0
circbank&circBase&CIRCpediav2&circRNADb&CSCD&exoRBase	0
circbank&circBase&CIRCpediav2&circRNADb&CSCD&MiOncoCirc	0
circbank&circBase&CIRCpediav2&circRNADb&CSCD&TSCD	0
circbank&circBase&CIRCpediav2&circRNADb&exoRBase&MiOncoCirc	0
circbank&circBase&CIRCpediav2&circRNADb&exoRBase&TSCD	0
circbank&circBase&CIRCpediav2&circRNADb&MiOncoCirc&TSCD	0
circbank&circBase&CIRCpediav2&CircRiC&CSCD&exoRBase	0
circbank&circBase&CIRCpediav2&CircRiC&CSCD&MiOncoCirc	0
circbank&circBase&CIRCpediav2&CircRiC&CSCD&TSCD	0
circbank&circBase&CIRCpediav2&CircRiC&exoRBase&MiOncoCirc	0
circbank&circBase&CIRCpediav2&CircRiC&exoRBase&TSCD	0
circbank&circBase&CIRCpediav2&CircRiC&MiOncoCirc&TSCD	0
circbank&circBase&CIRCpediav2&CSCD&exoRBase&MiOncoCirc	0
circbank&circBase&CIRCpediav2&CSCD&exoRBase&TSCD	0
circbank&circBase&CIRCpediav2&CSCD&MiOncoCirc&TSCD	0
circbank&circBase&CIRCpediav2&exoRBase&MiOncoCirc&TSCD	0
circbank&circBase&circRNADb&CircRiC&CSCD&exoRBase	0
circbank&circBase&circRNADb&CircRiC&CSCD&MiOncoCirc	0
circbank&circBase&circRNADb&CircRiC&CSCD&TSCD	0
circbank&circBase&circRNADb&CircRiC&exoRBase&MiOncoCirc	0
circbank&circBase&circRNADb&CircRiC&exoRBase&TSCD	0
circbank&circBase&circRNADb&CircRiC&MiOncoCirc&TSCD	0
circbank&circBase&circRNADb&CSCD&exoRBase&MiOncoCirc	0
circbank&circBase&circRNADb&CSCD&exoRBase&TSCD	0
circbank&circBase&circRNADb&CSCD&MiOncoCirc&TSCD	0
circbank&circBase&circRNADb&exoRBase&MiOncoCirc&TSCD	0
circbank&circBase&CircRiC&CSCD&exoRBase&MiOncoCirc	0
circbank&circBase&CircRiC&CSCD&exoRBase&TSCD	0
circbank&circBase&CircRiC&CSCD&MiOncoCirc&TSCD	0
circbank&circBase&CircRiC&exoRBase&MiOncoCirc&TSCD	0
circbank&circBase&CSCD&exoRBase&MiOncoCirc&TSCD	0
circbank&CIRCpediav2&circRNADb&CircRiC&CSCD&exoRBase	0
circbank&CIRCpediav2&circRNADb&CircRiC&CSCD&MiOncoCirc	0
circbank&CIRCpediav2&circRNADb&CircRiC&CSCD&TSCD	0
circbank&CIRCpediav2&circRNADb&CircRiC&exoRBase&MiOncoCirc	0
circbank&CIRCpediav2&circRNADb&CircRiC&exoRBase&TSCD	0
circbank&CIRCpediav2&circRNADb&CircRiC&MiOncoCirc&TSCD	0
circbank&CIRCpediav2&circRNADb&CSCD&exoRBase&MiOncoCirc	0
circbank&CIRCpediav2&circRNADb&CSCD&exoRBase&TSCD	0
circbank&CIRCpediav2&circRNADb&CSCD&MiOncoCirc&TSCD	0
circbank&CIRCpediav2&circRNADb&exoRBase&MiOncoCirc&TSCD	0
circbank&CIRCpediav2&CircRiC&CSCD&exoRBase&MiOncoCirc	0
circbank&CIRCpediav2&CircRiC&CSCD&exoRBase&TSCD	0
circbank&CIRCpediav2&CircRiC&CSCD&MiOncoCirc&TSCD	0
circbank&CIRCpediav2&CircRiC&exoRBase&MiOncoCirc&TSCD	0
circbank&CIRCpediav2&CSCD&exoRBase&MiOncoCirc&TSCD	0
circbank&circRNADb&CircRiC&CSCD&exoRBase&MiOncoCirc	0
circbank&circRNADb&CircRiC&CSCD&exoRBase&TSCD	0
circbank&circRNADb&CircRiC&CSCD&MiOncoCirc&TSCD	0
circbank&circRNADb&CircRiC&exoRBase&MiOncoCirc&TSCD	0
circbank&circRNADb&CSCD&exoRBase&MiOncoCirc&TSCD	0
circbank&CircRiC&CSCD&exoRBase&MiOncoCirc&TSCD	0
circBase&CIRCpediav2&circRNADb&CircRiC&CSCD&exoRBase	0
circBase&CIRCpediav2&circRNADb&CircRiC&CSCD&MiOncoCirc	0
circBase&CIRCpediav2&circRNADb&CircRiC&CSCD&TSCD	0
circBase&CIRCpediav2&circRNADb&CircRiC&exoRBase&MiOncoCirc	0
circBase&CIRCpediav2&circRNADb&CircRiC&exoRBase&TSCD	0
circBase&CIRCpediav2&circRNADb&CircRiC&MiOncoCirc&TSCD	0
circBase&CIRCpediav2&circRNADb&CSCD&exoRBase&MiOncoCirc	0
circBase&CIRCpediav2&circRNADb&CSCD&exoRBase&TSCD	0
circBase&CIRCpediav2&circRNADb&CSCD&MiOncoCirc&TSCD	0
circBase&CIRCpediav2&circRNADb&exoRBase&MiOncoCirc&TSCD	0
circBase&CIRCpediav2&CircRiC&CSCD&exoRBase&MiOncoCirc	0
circBase&CIRCpediav2&CircRiC&CSCD&exoRBase&TSCD	0
circBase&CIRCpediav2&CircRiC&CSCD&MiOncoCirc&TSCD	0
circBase&CIRCpediav2&CircRiC&exoRBase&MiOncoCirc&TSCD	0
circBase&CIRCpediav2&CSCD&exoRBase&MiOncoCirc&TSCD	0
circBase&circRNADb&CircRiC&CSCD&exoRBase&MiOncoCirc	0
circBase&circRNADb&CircRiC&CSCD&exoRBase&TSCD	0
circBase&circRNADb&CircRiC&CSCD&MiOncoCirc&TSCD	0
circBase&circRNADb&CircRiC&exoRBase&MiOncoCirc&TSCD	0
circBase&circRNADb&CSCD&exoRBase&MiOncoCirc&TSCD	0
circBase&CircRiC&CSCD&exoRBase&MiOncoCirc&TSCD	0
CIRCpediav2&circRNADb&CircRiC&CSCD&exoRBase&MiOncoCirc	0
CIRCpediav2&circRNADb&CircRiC&CSCD&exoRBase&TSCD	0
CIRCpediav2&circRNADb&CircRiC&CSCD&MiOncoCirc&TSCD	0
CIRCpediav2&circRNADb&CircRiC&exoRBase&MiOncoCirc&TSCD	0
CIRCpediav2&circRNADb&CSCD&exoRBase&MiOncoCirc&TSCD	0
CIRCpediav2&CircRiC&CSCD&exoRBase&MiOncoCirc&TSCD	0
circRNADb&CircRiC&CSCD&exoRBase&MiOncoCirc&TSCD	0
CircAtlas&circbank&circBase&CIRCpediav2&circRNADb&CircRiC&CSCD	0
CircAtlas&circbank&circBase&CIRCpediav2&circRNADb&CircRiC&exoRBase	1
CircAtlas&circbank&circBase&CIRCpediav2&circRNADb&CircRiC&MiOncoCirc	16
CircAtlas&circbank&circBase&CIRCpediav2&circRNADb&CircRiC&TSCD	0
CircAtlas&circbank&circBase&CIRCpediav2&circRNADb&CSCD&exoRBase	0
CircAtlas&circbank&circBase&CIRCpediav2&circRNADb&CSCD&MiOncoCirc	3
CircAtlas&circbank&circBase&CIRCpediav2&circRNADb&CSCD&TSCD	0
CircAtlas&circbank&circBase&CIRCpediav2&circRNADb&exoRBase&MiOncoCirc	147
CircAtlas&circbank&circBase&CIRCpediav2&circRNADb&exoRBase&TSCD	0
CircAtlas&circbank&circBase&CIRCpediav2&circRNADb&MiOncoCirc&TSCD	13
CircAtlas&circbank&circBase&CIRCpediav2&CircRiC&CSCD&exoRBase	0
CircAtlas&circbank&circBase&CIRCpediav2&CircRiC&CSCD&MiOncoCirc	0
CircAtlas&circbank&circBase&CIRCpediav2&CircRiC&CSCD&TSCD	0
CircAtlas&circbank&circBase&CIRCpediav2&CircRiC&exoRBase&MiOncoCirc	2
CircAtlas&circbank&circBase&CIRCpediav2&CircRiC&exoRBase&TSCD	0
CircAtlas&circbank&circBase&CIRCpediav2&CircRiC&MiOncoCirc&TSCD	2
CircAtlas&circbank&circBase&CIRCpediav2&CSCD&exoRBase&MiOncoCirc	0
CircAtlas&circbank&circBase&CIRCpediav2&CSCD&exoRBase&TSCD	0
CircAtlas&circbank&circBase&CIRCpediav2&CSCD&MiOncoCirc&TSCD	1
CircAtlas&circbank&circBase&CIRCpediav2&exoRBase&MiOncoCirc&TSCD	5
CircAtlas&circbank&circBase&circRNADb&CircRiC&CSCD&exoRBase	0
CircAtlas&circbank&circBase&circRNADb&CircRiC&CSCD&MiOncoCirc	0
CircAtlas&circbank&circBase&circRNADb&CircRiC&CSCD&TSCD	0
CircAtlas&circbank&circBase&circRNADb&CircRiC&exoRBase&MiOncoCirc	0
CircAtlas&circbank&circBase&circRNADb&CircRiC&exoRBase&TSCD	0
CircAtlas&circbank&circBase&circRNADb&CircRiC&MiOncoCirc&TSCD	0
CircAtlas&circbank&circBase&circRNADb&CSCD&exoRBase&MiOncoCirc	0
CircAtlas&circbank&circBase&circRNADb&CSCD&exoRBase&TSCD	0
CircAtlas&circbank&circBase&circRNADb&CSCD&MiOncoCirc&TSCD	0
CircAtlas&circbank&circBase&circRNADb&exoRBase&MiOncoCirc&TSCD	0
CircAtlas&circbank&circBase&CircRiC&CSCD&exoRBase&MiOncoCirc	0
CircAtlas&circbank&circBase&CircRiC&CSCD&exoRBase&TSCD	0
CircAtlas&circbank&circBase&CircRiC&CSCD&MiOncoCirc&TSCD	0
CircAtlas&circbank&circBase&CircRiC&exoRBase&MiOncoCirc&TSCD	0
CircAtlas&circbank&circBase&CSCD&exoRBase&MiOncoCirc&TSCD	0
CircAtlas&circbank&CIRCpediav2&circRNADb&CircRiC&CSCD&exoRBase	0
CircAtlas&circbank&CIRCpediav2&circRNADb&CircRiC&CSCD&MiOncoCirc	0
CircAtlas&circbank&CIRCpediav2&circRNADb&CircRiC&CSCD&TSCD	0
CircAtlas&circbank&CIRCpediav2&circRNADb&CircRiC&exoRBase&MiOncoCirc	2
CircAtlas&circbank&CIRCpediav2&circRNADb&CircRiC&exoRBase&TSCD	0
CircAtlas&circbank&CIRCpediav2&circRNADb&CircRiC&MiOncoCirc&TSCD	0
CircAtlas&circbank&CIRCpediav2&circRNADb&CSCD&exoRBase&MiOncoCirc	1
CircAtlas&circbank&CIRCpediav2&circRNADb&CSCD&exoRBase&TSCD	0
CircAtlas&circbank&CIRCpediav2&circRNADb&CSCD&MiOncoCirc&TSCD	0
CircAtlas&circbank&CIRCpediav2&circRNADb&exoRBase&MiOncoCirc&TSCD	0
CircAtlas&circbank&CIRCpediav2&CircRiC&CSCD&exoRBase&MiOncoCirc	0
CircAtlas&circbank&CIRCpediav2&CircRiC&CSCD&exoRBase&TSCD	0
CircAtlas&circbank&CIRCpediav2&CircRiC&CSCD&MiOncoCirc&TSCD	1
CircAtlas&circbank&CIRCpediav2&CircRiC&exoRBase&MiOncoCirc&TSCD	0
CircAtlas&circbank&CIRCpediav2&CSCD&exoRBase&MiOncoCirc&TSCD	0
CircAtlas&circbank&circRNADb&CircRiC&CSCD&exoRBase&MiOncoCirc	0
CircAtlas&circbank&circRNADb&CircRiC&CSCD&exoRBase&TSCD	0
CircAtlas&circbank&circRNADb&CircRiC&CSCD&MiOncoCirc&TSCD	0
CircAtlas&circbank&circRNADb&CircRiC&exoRBase&MiOncoCirc&TSCD	0
CircAtlas&circbank&circRNADb&CSCD&exoRBase&MiOncoCirc&TSCD	0
CircAtlas&circbank&CircRiC&CSCD&exoRBase&MiOncoCirc&TSCD	0
CircAtlas&circBase&CIRCpediav2&circRNADb&CircRiC&CSCD&exoRBase	0
CircAtlas&circBase&CIRCpediav2&circRNADb&CircRiC&CSCD&MiOncoCirc	0
CircAtlas&circBase&CIRCpediav2&circRNADb&CircRiC&CSCD&TSCD	0
CircAtlas&circBase&CIRCpediav2&circRNADb&CircRiC&exoRBase&MiOncoCirc	0
CircAtlas&circBase&CIRCpediav2&circRNADb&CircRiC&exoRBase&TSCD	0
CircAtlas&circBase&CIRCpediav2&circRNADb&CircRiC&MiOncoCirc&TSCD	0
CircAtlas&circBase&CIRCpediav2&circRNADb&CSCD&exoRBase&MiOncoCirc	0
CircAtlas&circBase&CIRCpediav2&circRNADb&CSCD&exoRBase&TSCD	0
CircAtlas&circBase&CIRCpediav2&circRNADb&CSCD&MiOncoCirc&TSCD	0
CircAtlas&circBase&CIRCpediav2&circRNADb&exoRBase&MiOncoCirc&TSCD	0
CircAtlas&circBase&CIRCpediav2&CircRiC&CSCD&exoRBase&MiOncoCirc	0
CircAtlas&circBase&CIRCpediav2&CircRiC&CSCD&exoRBase&TSCD	0
CircAtlas&circBase&CIRCpediav2&CircRiC&CSCD&MiOncoCirc&TSCD	0
CircAtlas&circBase&CIRCpediav2&CircRiC&exoRBase&MiOncoCirc&TSCD	0
CircAtlas&circBase&CIRCpediav2&CSCD&exoRBase&MiOncoCirc&TSCD	0
CircAtlas&circBase&circRNADb&CircRiC&CSCD&exoRBase&MiOncoCirc	0
CircAtlas&circBase&circRNADb&CircRiC&CSCD&exoRBase&TSCD	0
CircAtlas&circBase&circRNADb&CircRiC&CSCD&MiOncoCirc&TSCD	0
CircAtlas&circBase&circRNADb&CircRiC&exoRBase&MiOncoCirc&TSCD	0
CircAtlas&circBase&circRNADb&CSCD&exoRBase&MiOncoCirc&TSCD	0
CircAtlas&circBase&CircRiC&CSCD&exoRBase&MiOncoCirc&TSCD	0
CircAtlas&CIRCpediav2&circRNADb&CircRiC&CSCD&exoRBase&MiOncoCirc	0
CircAtlas&CIRCpediav2&circRNADb&CircRiC&CSCD&exoRBase&TSCD	0
CircAtlas&CIRCpediav2&circRNADb&CircRiC&CSCD&MiOncoCirc&TSCD	0
CircAtlas&CIRCpediav2&circRNADb&CircRiC&exoRBase&MiOncoCirc&TSCD	0
CircAtlas&CIRCpediav2&circRNADb&CSCD&exoRBase&MiOncoCirc&TSCD	0
CircAtlas&CIRCpediav2&CircRiC&CSCD&exoRBase&MiOncoCirc&TSCD	0
CircAtlas&circRNADb&CircRiC&CSCD&exoRBase&MiOncoCirc&TSCD	0
circbank&circBase&CIRCpediav2&circRNADb&CircRiC&CSCD&exoRBase	0
circbank&circBase&CIRCpediav2&circRNADb&CircRiC&CSCD&MiOncoCirc	0
circbank&circBase&CIRCpediav2&circRNADb&CircRiC&CSCD&TSCD	0
circbank&circBase&CIRCpediav2&circRNADb&CircRiC&exoRBase&MiOncoCirc	0
circbank&circBase&CIRCpediav2&circRNADb&CircRiC&exoRBase&TSCD	0
circbank&circBase&CIRCpediav2&circRNADb&CircRiC&MiOncoCirc&TSCD	0
circbank&circBase&CIRCpediav2&circRNADb&CSCD&exoRBase&MiOncoCirc	0
circbank&circBase&CIRCpediav2&circRNADb&CSCD&exoRBase&TSCD	0
circbank&circBase&CIRCpediav2&circRNADb&CSCD&MiOncoCirc&TSCD	0
circbank&circBase&CIRCpediav2&circRNADb&exoRBase&MiOncoCirc&TSCD	0
circbank&circBase&CIRCpediav2&CircRiC&CSCD&exoRBase&MiOncoCirc	0
circbank&circBase&CIRCpediav2&CircRiC&CSCD&exoRBase&TSCD	0
circbank&circBase&CIRCpediav2&CircRiC&CSCD&MiOncoCirc&TSCD	0
circbank&circBase&CIRCpediav2&CircRiC&exoRBase&MiOncoCirc&TSCD	0
circbank&circBase&CIRCpediav2&CSCD&exoRBase&MiOncoCirc&TSCD	0
circbank&circBase&circRNADb&CircRiC&CSCD&exoRBase&MiOncoCirc	0
circbank&circBase&circRNADb&CircRiC&CSCD&exoRBase&TSCD	0
circbank&circBase&circRNADb&CircRiC&CSCD&MiOncoCirc&TSCD	0
circbank&circBase&circRNADb&CircRiC&exoRBase&MiOncoCirc&TSCD	0
circbank&circBase&circRNADb&CSCD&exoRBase&MiOncoCirc&TSCD	0
circbank&circBase&CircRiC&CSCD&exoRBase&MiOncoCirc&TSCD	0
circbank&CIRCpediav2&circRNADb&CircRiC&CSCD&exoRBase&MiOncoCirc	0
circbank&CIRCpediav2&circRNADb&CircRiC&CSCD&exoRBase&TSCD	0
circbank&CIRCpediav2&circRNADb&CircRiC&CSCD&MiOncoCirc&TSCD	0
circbank&CIRCpediav2&circRNADb&CircRiC&exoRBase&MiOncoCirc&TSCD	0
circbank&CIRCpediav2&circRNADb&CSCD&exoRBase&MiOncoCirc&TSCD	0
circbank&CIRCpediav2&CircRiC&CSCD&exoRBase&MiOncoCirc&TSCD	0
circbank&circRNADb&CircRiC&CSCD&exoRBase&MiOncoCirc&TSCD	0
circBase&CIRCpediav2&circRNADb&CircRiC&CSCD&exoRBase&MiOncoCirc	0
circBase&CIRCpediav2&circRNADb&CircRiC&CSCD&exoRBase&TSCD	0
circBase&CIRCpediav2&circRNADb&CircRiC&CSCD&MiOncoCirc&TSCD	0
circBase&CIRCpediav2&circRNADb&CircRiC&exoRBase&MiOncoCirc&TSCD	0
circBase&CIRCpediav2&circRNADb&CSCD&exoRBase&MiOncoCirc&TSCD	0
circBase&CIRCpediav2&CircRiC&CSCD&exoRBase&MiOncoCirc&TSCD	0
circBase&circRNADb&CircRiC&CSCD&exoRBase&MiOncoCirc&TSCD	0
CIRCpediav2&circRNADb&CircRiC&CSCD&exoRBase&MiOncoCirc&TSCD	0
CircAtlas&circbank&circBase&CIRCpediav2&circRNADb&CircRiC&CSCD&exoRBase	0
CircAtlas&circbank&circBase&CIRCpediav2&circRNADb&CircRiC&CSCD&MiOncoCirc	1
CircAtlas&circbank&circBase&CIRCpediav2&circRNADb&CircRiC&CSCD&TSCD	0
CircAtlas&circbank&circBase&CIRCpediav2&circRNADb&CircRiC&exoRBase&MiOncoCirc	129
CircAtlas&circbank&circBase&CIRCpediav2&circRNADb&CircRiC&exoRBase&TSCD	0
CircAtlas&circbank&circBase&CIRCpediav2&circRNADb&CircRiC&MiOncoCirc&TSCD	2
CircAtlas&circbank&circBase&CIRCpediav2&circRNADb&CSCD&exoRBase&MiOncoCirc	0
CircAtlas&circbank&circBase&CIRCpediav2&circRNADb&CSCD&exoRBase&TSCD	0
CircAtlas&circbank&circBase&CIRCpediav2&circRNADb&CSCD&MiOncoCirc&TSCD	0
CircAtlas&circbank&circBase&CIRCpediav2&circRNADb&exoRBase&MiOncoCirc&TSCD	4
CircAtlas&circbank&circBase&CIRCpediav2&CircRiC&CSCD&exoRBase&MiOncoCirc	0
CircAtlas&circbank&circBase&CIRCpediav2&CircRiC&CSCD&exoRBase&TSCD	0
CircAtlas&circbank&circBase&CIRCpediav2&CircRiC&CSCD&MiOncoCirc&TSCD	1
CircAtlas&circbank&circBase&CIRCpediav2&CircRiC&exoRBase&MiOncoCirc&TSCD	3
CircAtlas&circbank&circBase&CIRCpediav2&CSCD&exoRBase&MiOncoCirc&TSCD	0
CircAtlas&circbank&circBase&circRNADb&CircRiC&CSCD&exoRBase&MiOncoCirc	0
CircAtlas&circbank&circBase&circRNADb&CircRiC&CSCD&exoRBase&TSCD	0
CircAtlas&circbank&circBase&circRNADb&CircRiC&CSCD&MiOncoCirc&TSCD	0
CircAtlas&circbank&circBase&circRNADb&CircRiC&exoRBase&MiOncoCirc&TSCD	0
CircAtlas&circbank&circBase&circRNADb&CSCD&exoRBase&MiOncoCirc&TSCD	0
CircAtlas&circbank&circBase&CircRiC&CSCD&exoRBase&MiOncoCirc&TSCD	0
CircAtlas&circbank&CIRCpediav2&circRNADb&CircRiC&CSCD&exoRBase&MiOncoCirc	0
CircAtlas&circbank&CIRCpediav2&circRNADb&CircRiC&CSCD&exoRBase&TSCD	0
CircAtlas&circbank&CIRCpediav2&circRNADb&CircRiC&CSCD&MiOncoCirc&TSCD	0
CircAtlas&circbank&CIRCpediav2&circRNADb&CircRiC&exoRBase&MiOncoCirc&TSCD	0
CircAtlas&circbank&CIRCpediav2&circRNADb&CSCD&exoRBase&MiOncoCirc&TSCD	0
CircAtlas&circbank&CIRCpediav2&CircRiC&CSCD&exoRBase&MiOncoCirc&TSCD	0
CircAtlas&circbank&circRNADb&CircRiC&CSCD&exoRBase&MiOncoCirc&TSCD	0
CircAtlas&circBase&CIRCpediav2&circRNADb&CircRiC&CSCD&exoRBase&MiOncoCirc	0
CircAtlas&circBase&CIRCpediav2&circRNADb&CircRiC&CSCD&exoRBase&TSCD	0
CircAtlas&circBase&CIRCpediav2&circRNADb&CircRiC&CSCD&MiOncoCirc&TSCD	0
CircAtlas&circBase&CIRCpediav2&circRNADb&CircRiC&exoRBase&MiOncoCirc&TSCD	0
CircAtlas&circBase&CIRCpediav2&circRNADb&CSCD&exoRBase&MiOncoCirc&TSCD	0
CircAtlas&circBase&CIRCpediav2&CircRiC&CSCD&exoRBase&MiOncoCirc&TSCD	0
CircAtlas&circBase&circRNADb&CircRiC&CSCD&exoRBase&MiOncoCirc&TSCD	0
CircAtlas&CIRCpediav2&circRNADb&CircRiC&CSCD&exoRBase&MiOncoCirc&TSCD	0
circbank&circBase&CIRCpediav2&circRNADb&CircRiC&CSCD&exoRBase&MiOncoCirc	0
circbank&circBase&CIRCpediav2&circRNADb&CircRiC&CSCD&exoRBase&TSCD	0
circbank&circBase&CIRCpediav2&circRNADb&CircRiC&CSCD&MiOncoCirc&TSCD	0
circbank&circBase&CIRCpediav2&circRNADb&CircRiC&exoRBase&MiOncoCirc&TSCD	0
circbank&circBase&CIRCpediav2&circRNADb&CSCD&exoRBase&MiOncoCirc&TSCD	0
circbank&circBase&CIRCpediav2&CircRiC&CSCD&exoRBase&MiOncoCirc&TSCD	0
circbank&circBase&circRNADb&CircRiC&CSCD&exoRBase&MiOncoCirc&TSCD	0
circbank&CIRCpediav2&circRNADb&CircRiC&CSCD&exoRBase&MiOncoCirc&TSCD	0
circBase&CIRCpediav2&circRNADb&CircRiC&CSCD&exoRBase&MiOncoCirc&TSCD	0
CircAtlas&circbank&circBase&CIRCpediav2&circRNADb&CircRiC&CSCD&exoRBase&MiOncoCirc	0
CircAtlas&circbank&circBase&CIRCpediav2&circRNADb&CircRiC&CSCD&exoRBase&TSCD	0
CircAtlas&circbank&circBase&CIRCpediav2&circRNADb&CircRiC&CSCD&MiOncoCirc&TSCD	0
CircAtlas&circbank&circBase&CIRCpediav2&circRNADb&CircRiC&exoRBase&MiOncoCirc&TSCD	1
CircAtlas&circbank&circBase&CIRCpediav2&circRNADb&CSCD&exoRBase&MiOncoCirc&TSCD	0
CircAtlas&circbank&circBase&CIRCpediav2&CircRiC&CSCD&exoRBase&MiOncoCirc&TSCD	0
CircAtlas&circbank&circBase&circRNADb&CircRiC&CSCD&exoRBase&MiOncoCirc&TSCD	0
CircAtlas&circbank&CIRCpediav2&circRNADb&CircRiC&CSCD&exoRBase&MiOncoCirc&TSCD	0
CircAtlas&circBase&CIRCpediav2&circRNADb&CircRiC&CSCD&exoRBase&MiOncoCirc&TSCD	0
circbank&circBase&CIRCpediav2&circRNADb&CircRiC&CSCD&exoRBase&MiOncoCirc&TSCD	0
CircAtlas&circbank&circBase&CIRCpediav2&circRNADb&CircRiC&CSCD&exoRBase&MiOncoCirc&TSCD	0
