# Supplementary material for: Closing the circle: current state and perspectives of circular RNA databases
Source: Brief Bioinform. 2020 Jan 30;22(1):288–97. doi: 10.1093/bib/bbz175 (PMC7820840; doi:10.1093/bib/bbz175)
Supplement: supplemental_table_3_bbz175 [file supplemental_table_3_bbz175.xlsx]

## Sheet: curated_circRNAs
position	circ_id	Circ2Disease	CircFunBase	circad	CircR2disease	LncRNADisease	CircRNADisease	non-curated databases
chr12:50848096-50855130	hsa_circ_0003222	Yes	Yes	Yes	Yes	No	No	Yes
chr14:39623414-39627606	hsa_circ_0005836	Yes	Yes	Yes	Yes	Yes	Yes	Yes
chr16:11815432-11830089	hsa_circ_0009128	Yes	Yes	Yes	Yes	Yes	Yes	Yes
chr4:144464662-144465125	hsa_circ_0001445	Yes	Yes	Yes	Yes	No	No	No
chr1:229665945-229678118	hsa_circ_0008717	Yes	Yes	Yes	Yes	No	Yes	Yes
chr14:51208299-51211083	hsa_circ_0008945	Yes	Yes	Yes	Yes	Yes	No	Yes
chr17:1540002-1540356	hsa_circ_0000732	Yes	Yes	Yes	Yes	Yes	No	Yes
chr1:101372407-101387397	hsa_circ_0000098	Yes	Yes	Yes	Yes	Yes	No	Yes
chr7:90355880-90356126	hsa_circ_0001721	Yes	Yes	Yes	Yes	Yes	No	Yes
chr19:17448965-17449496	hsa_circ_0000911	Yes	Yes	Yes	Yes	Yes	No	Yes
chr10:47164293-47166311	hsa_circ_0018293	Yes	Yes	Yes	Yes	Yes	No	Yes
chr3:39108038-39130809	hsa_circ_0001283	Yes	Yes	Yes	Yes	Yes	No	Yes
chr19:12790270-12791139	hsa_circ_0000893	Yes	Yes	Yes	Yes	Yes	No	Yes
chr2:20240809-20240905	hsa_circ_0000981	Yes	Yes	Yes	Yes	Yes	No	Yes
chr9:19286766-19305525	hsa_circ_0005684	Yes	No	No	No	No	No	Yes
chr1:151611363-151611595	hsa_circ_0000130	Yes	No	No	No	No	No	Yes
chr6:17669523-17669777	hsa_circ_0075736	Yes	Yes	No	No	No	No	Yes
chr10:128768965-128926028	hsa_circ_0020397	Yes	Yes	Yes	Yes	Yes	Yes	Yes
chr13:78293666-78327493	hsa_circ_0000497	Yes	No	No	No	No	No	Yes
chr3:123471177-123512691	hsa_circ_0002768	Yes	Yes	Yes	Yes	No	Yes	Yes
chr1:147131074-147131890	hsa_circ_0013958	Yes	Yes	Yes	Yes	Yes	Yes	Yes
chr1:82302569-82372915	hsa_circ_0013048	Yes	Yes	No	No	No	No	Yes
chr11:94532555-94533477	hsa_circ_0004214	Yes	No	Yes	Yes	No	Yes	Yes
chr7:81689743-81746489	hsa_circ_0003159	Yes	No	Yes	Yes	Yes	Yes	Yes
chr6:74175931-74176329	hsa_circ_0007874	Yes	Yes	Yes	Yes	No	Yes	Yes
chr9:134305476-134308181	hsa_circ_0001895	Yes	No	Yes	Yes	Yes	Yes	Yes
chr1:101372407-101379362	hsa_circ_0013339	Yes	No	Yes	No	No	Yes	Yes
chr11:71668272-71671937	hsa_circ_0023404	Yes	Yes	Yes	Yes	Yes	Yes	Yes
chr10:1125950-1126416	hsa_circ_0004277	Yes	No	Yes	Yes	Yes	Yes	Yes
chr15:55621921-55634000	hsa_circ_0035381	Yes	Yes	Yes	Yes	Yes	Yes	Yes
chr6:73713630-73751785	hsa_circ_0004136	Yes	Yes	Yes	Yes	Yes	Yes	Yes
chr2:216177220-216190861	hsa_circ_0058058	Yes	Yes	Yes	Yes	Yes	Yes	Yes
chr10:1125950-1132297	hsa_circ_0017446	Yes	No	Yes	Yes	Yes	Yes	Yes
chr3:56592970-56594028	NULL	Yes	No	No	No	No	No	No
chr5:69174877-69175537	NULL	Yes	No	No	No	No	No	No
chr7:39987599-39988258	NULL	Yes	No	No	No	No	No	No
chr7:99621041-99621930	hsa_circ_0001727	Yes	Yes	Yes	Yes	No	Yes	Yes
chr1:224553580-224559125	hsa_circ_0000190	Yes	Yes	Yes	Yes	Yes	Yes	Yes
chr16:88037900-88071617	hsa_circ_0003098	Yes	No	No	No	No	No	Yes
chr1:100515464-100535241	hsa_circ_001013	Yes	Yes	Yes	Yes	Yes	No	Yes
chr1:47745912-47748131	hsa_circ_0000069	Yes	Yes	Yes	Yes	Yes	Yes	Yes
chr8:128902834-128903244	hsa_circ_0001821	Yes	Yes	Yes	Yes	No	No	Yes
chr3:170013698-170015181	hsa_circ_0067934	Yes	Yes	Yes	Yes	Yes	Yes	Yes
chrX:139865339-139866824	hsa_circ_0001946	Yes	Yes	Yes	Yes	Yes	Yes	Yes
chr6:87920168-87928449	hsa_circ_0004383	Yes	Yes	Yes	Yes	Yes	No	Yes
chr16:89962397-89967202	hsa_circ_0041103	Yes	Yes	Yes	Yes	No	Yes	Yes
chr5:32379220-32388780	hsa_circ_0072088	Yes	Yes	Yes	Yes	No	Yes	Yes
chr8:141710989-141716304	hsa_circ_0005273	Yes	Yes	Yes	Yes	No	Yes	Yes
chr21:15456270-15456465	hsa_circ_0061265	Yes	Yes	Yes	Yes	No	Yes	Yes
chr5:74109664-74137504	hsa_circ_0007158	Yes	Yes	Yes	Yes	No	Yes	Yes
chr7:138203933-138255748	hsa_circ_0082582	Yes	Yes	Yes	Yes	No	Yes	Yes
chrX:17705861-17710588	hsa_circ_0089974	Yes	Yes	Yes	Yes	No	Yes	Yes
chr14:74551677-74551959	hsa_circ_0000554	Yes	Yes	Yes	Yes	No	Yes	Yes
chr11:126142863-126143349	hsa_circ_0002019	Yes	Yes	Yes	Yes	No	Yes	Yes
chr1:160206924-160231148	hsa_circ_0014879	Yes	Yes	Yes	Yes	No	Yes	Yes
chr16:74670243-74671868	hsa_circ_0004519	Yes	Yes	Yes	Yes	No	Yes	Yes
chr2:216177220-216190861	hsa_circ_0058058	Yes	Yes	Yes	Yes	Yes	Yes	Yes
chr3:128102470-128102926	hsa_circ_0001336	Yes	Yes	Yes	Yes	No	Yes	Yes
chr14:20811404-20811554	hsa_circ_0000518	Yes	Yes	Yes	Yes	Yes	Yes	Yes
chr14:81837331-81837529	hsa_circ_0032832	Yes	Yes	Yes	Yes	No	Yes	Yes
chr1:21377358-21415706	hsa_circ_0005075	Yes	Yes	Yes	Yes	Yes	Yes	Yes
chr9:35546426-35548532	NULL	Yes	No	No	No	No	No	Yes
chr11:33307958-33309057	hsa_circ_0000284	Yes	Yes	Yes	Yes	Yes	Yes	Yes
chr4:153332454-153333681	hsa_circ_0001451	Yes	Yes	Yes	Yes	No	Yes	Yes
chr15:64791491-64792365	hsa_circ_0000615	Yes	Yes	Yes	Yes	Yes	Yes	Yes
chr5:145197456-145205763	hsa_circ_0006528	Yes	Yes	Yes	Yes	Yes	Yes	Yes
chr4:169812072-169837178	hsa_circ_0071410	Yes	Yes	Yes	Yes	Yes	Yes	Yes
chr5:68471223-68471364	hsa_circ_0072765	Yes	Yes	Yes	Yes	Yes	Yes	Yes
chr2:44139570-44145537	hsa_circ_0054345	Yes	Yes	Yes	Yes	Yes	Yes	Yes
chr4:129919028-129964622	hsa_circ_0070963	Yes	Yes	Yes	Yes	Yes	Yes	Yes
chr21:45153949-45168961	hsa_circ_0061893	Yes	Yes	Yes	Yes	Yes	Yes	Yes
chr1:97543299-97915779	hsa_circ_0013255	Yes	Yes	Yes	Yes	Yes	Yes	Yes
chr9:127064214-127089724	hsa_circ_0008383	Yes	Yes	No	No	No	No	Yes
chr1:59805629-59844509	hsa_circ_0006633	Yes	Yes	Yes	Yes	Yes	Yes	Yes
chr2:219305444-219305585	hsa_circ_0058246	Yes	Yes	Yes	Yes	Yes	Yes	Yes
chrX:152770695-152775004	hsa_circ_0091742	Yes	Yes	Yes	Yes	Yes	Yes	Yes
chr9:139399761-139410168	hsa_circ_0089548	Yes	No	Yes	Yes	Yes	Yes	Yes
chr11:35219667-35232996	hsa_circ_0003707	Yes	No	Yes	Yes	Yes	Yes	Yes
chr8:129001407-129082518	hsa_circ_0085553	Yes	No	Yes	Yes	Yes	Yes	Yes
chr8:56863017-56866543	hsa_circ_0006022	Yes	No	Yes	Yes	Yes	Yes	Yes
chr14:54884565-54884669	hsa_circ_0031979	Yes	No	Yes	Yes	Yes	Yes	Yes
chr4:7783102-7873807	hsa_circ_0069131	Yes	No	Yes	Yes	Yes	Yes	Yes
chr20:33001547-33037285	hsa_circ_001763	Yes	No	Yes	Yes	No	No	Yes
chr1:156290629-156304709	hsa_circ_0014717	Yes	Yes	Yes	Yes	Yes	Yes	Yes
chr2:216246934-216248907	hsa_circ_0058106	Yes	Yes	Yes	Yes	Yes	Yes	Yes
chr2:216246934-216256537	hsa_circ_0058107	Yes	Yes	Yes	Yes	Yes	Yes	Yes
chr11:102660640-102667893	hsa_circ_0024108	Yes	Yes	Yes	Yes	Yes	Yes	Yes
chr15:90019985-90030216	hsa_circ_0036722	Yes	Yes	Yes	Yes	Yes	Yes	Yes
chr5:78936673-78964851	hsa_circ_0002260	Yes	Yes	Yes	Yes	Yes	Yes	Yes
chr21:37711076-37717005	hsa_circ_0001189	Yes	Yes	Yes	Yes	Yes	Yes	Yes
chr10:126370175-126384781	hsa_circ_0003570	Yes	Yes	Yes	Yes	Yes	Yes	Yes
chr1:14057494-14068652	hsa_circ_0005986	Yes	Yes	Yes	Yes	Yes	Yes	Yes
chr1:100515464-100535241	hsa_circ_0000096	Yes	Yes	Yes	Yes	Yes	No	Yes
chr6:N/A	NULL	Yes	No	No	No	No	No	No
chr6:146209155-146216113	hsa_circ_0001649	Yes	Yes	Yes	Yes	Yes	Yes	Yes
chr7:N/A	NULL	Yes	No	No	No	No	No	No
chrN/A:N/A	NULL	Yes	No	No	No	No	No	No
chr2:40428473-40430301	NULL	Yes	No	No	No	No	No	No
chr8:60741259-60743097	NULL	Yes	No	No	No	No	No	No
chr9:N/A	NULL	Yes	No	No	No	No	No	No
chr15:60648117-60674640	hsa_circ_0005402	Yes	Yes	Yes	Yes	Yes	Yes	Yes
chr15:60653139-60674640	hsa_circ_0035560	Yes	Yes	Yes	Yes	Yes	Yes	Yes
chr3:47079155-47088111	hsa_circ_0005870	Yes	Yes	No	Yes	Yes	Yes	Yes
chr5:134022479-134023989	hsa_circ_0005105	Yes	No	Yes	Yes	Yes	Yes	Yes
chr15:43120125-43164956	hsa_circ_0000594	Yes	No	Yes	Yes	No	Yes	Yes
chr3:76758592-76759779	hsa_circ_0124644	Yes	Yes	Yes	Yes	No	No	Yes
chr7:122120905-122377122	hsa_circ_0082081	Yes	Yes	Yes	Yes	Yes	No	Yes
chr12:64474065-64521504	hsa_circ_0098964	Yes	Yes	Yes	Yes	No	No	Yes
chr1:63246096-63270926	hsa_circ_0113854	Yes	Yes	Yes	Yes	No	No	Yes
chr9:114840817-114842445	hsa_circ_0088036	Yes	Yes	No	No	No	No	Yes
chr2:131829427-131840230	hsa_circ_0003524	Yes	No	Yes	No	No	No	Yes
chr16:74491771-74493687	hsa_circ_0004315	Yes	No	No	No	No	No	Yes
chr20:34389412-34459751	hsa_circ_0060144	Yes	No	No	No	No	No	Yes
chr1:21377358-21437876	hsa_circ_0000026	Yes	Yes	Yes	Yes	Yes	Yes	Yes
chr5:6623326-6625782	hsa_circ_0007380	Yes	Yes	No	No	No	No	Yes
chr19:34942885-34957919	hsa_circ_0006186	Yes	Yes	No	No	No	No	Yes
chr5:43292575-43297268	hsa_circ_0008621	Yes	Yes	No	No	No	No	Yes
chr9:95018961-95048121	hsa_circ_0087493	Yes	Yes	No	No	No	No	Yes
chr1:51868106-51874004	hsa_circ_0005567	Yes	Yes	Yes	Yes	No	No	Yes
chr15:31645077-31645307	hsa_circ_0000589	Yes	No	No	No	No	No	Yes
chr3:51675764-51677990	hsa_circ_0065932	Yes	No	No	No	No	No	Yes
chr17:7849045-7849304	hsa_circ_0008310	Yes	No	No	No	No	No	Yes
chr1:22186058-22207328	hsa_circ_0010729	Yes	No	No	No	No	No	Yes
chr21:16386664-16415895	hsa_circ_0004771	Yes	Yes	Yes	Yes	No	Yes	Yes
chr8:131164981-131181313	hsa_circ_0001824	Yes	Yes	Yes	Yes	No	Yes	Yes
chr9:96233422-96261168	hsa_circ_0001875	Yes	Yes	Yes	Yes	No	Yes	Yes
chr19:34818325-34821252	hsa_circ_0006054	Yes	Yes	Yes	Yes	No	Yes	Yes
chr1:51121113-51210447	hsa_circ_0004619	Yes	Yes	Yes	Yes	No	Yes	Yes
chr9:16435552-16437522	NULL	Yes	No	No	No	No	No	Yes
chr6:163876310-163956157	NULL	Yes	No	No	No	No	No	Yes
chr1:173726114-173744981	hsa_circ_0015278	Yes	Yes	Yes	Yes	No	Yes	Yes
chr11:30557540-30602041	hsa_circ_0021553	Yes	No	Yes	Yes	No	Yes	Yes
chr7:37250990-37382367	hsa_circ_0079891	Yes	No	Yes	Yes	No	Yes	Yes
chr3:125032151-125032500	hsa_circ_0067103	Yes	No	Yes	Yes	No	Yes	Yes
chr8:18656804-18662408	hsa_circ_0004458	Yes	Yes	Yes	Yes	No	Yes	Yes
chr8:18622958-18662408	hsa_circ_0002111	Yes	No	Yes	Yes	No	Yes	Yes
chr8:38287199-38287466	hsa_circ_0008016	Yes	Yes	Yes	Yes	No	Yes	Yes
chrX:153581139-153581292	hsa_circ_0091894	Yes	Yes	Yes	Yes	No	Yes	Yes
chr21:45545508-45545708	hsa_circ_0092315	Yes	Yes	Yes	Yes	No	Yes	Yes
chr6:170033042-170058454	hsa_circ_0078738	Yes	No	Yes	Yes	No	Yes	Yes
chr3:18456602-18462483	hsa_circ_0064557	Yes	Yes	Yes	Yes	No	Yes	Yes
chr14:20811398-20811483	hsa_circ_0000516	Yes	No	Yes	Yes	No	Yes	Yes
chr14:55168779-55169298	hsa_circ_0004846	Yes	Yes	Yes	Yes	No	Yes	Yes
chr17:20910208-20911309	hsa_circ_0003505	Yes	No	Yes	Yes	No	Yes	Yes
chr7:98984307-98987635	hsa_circ_0081342	Yes	No	Yes	Yes	No	Yes	Yes
chr22:36681395-36681695	hsa_circ_0092283	Yes	No	No	No	No	No	Yes
chr11:35163017-35163328	hsa_circ_0000291	Yes	Yes	Yes	No	No	No	Yes
chr5:139042473-139043291	hsa_circ_0001539	Yes	No	Yes	No	No	No	Yes
chr22:19965129-19965469	hsa_circ_0092330	Yes	Yes	No	No	No	No	Yes
chr15:72789131-72848248	hsa_circ_0000627	Yes	No	Yes	No	No	No	Yes
chr14:23793346-23793498	hsa_circ_0031288	Yes	Yes	Yes	Yes	Yes	No	Yes
chr1:94360169-94367225	hsa_circ_0003513	Yes	No	No	No	No	No	Yes
chr2:55861197-55913579	hsa_circ_0054633	Yes	Yes	Yes	Yes	Yes	Yes	Yes
chr3:179113875-179137293	hsa_circ_0068087	Yes	No	Yes	Yes	Yes	No	Yes
chr10:70174795-70229920	hsa_circ_0018508	Yes	No	Yes	Yes	Yes	No	Yes
chr2:36623756-36749456	hsa_circ_0005442	Yes	Yes	Yes	Yes	No	No	Yes
chr9:96233422-96259881	hsa_circ_0005218	Yes	Yes	Yes	Yes	No	No	Yes
chr16:69279504-69318147	hsa_circ_0040039	Yes	Yes	No	No	No	No	Yes
chr15:90760670-90763123	hsa_circ_0036763	Yes	No	No	No	No	No	Yes
chr9:22046749-22056386	hsa_circ_0008574	Yes	No	No	No	No	No	Yes
chr4:52729602-52744020	hsa_circ_0001410	Yes	Yes	Yes	Yes	No	Yes	Yes
chr11:71668272-71671937	hsa_circ_0023404	Yes	Yes	Yes	Yes	Yes	Yes	Yes
chr1:21377358-21437876	hsa_circ_0000026	Yes	Yes	Yes	Yes	Yes	Yes	Yes
chr12:121002874-121009094	hsa_circ_0005043	Yes	Yes	No	No	No	No	Yes
chr16:89824984-89833645	hsa_circ_0041019	Yes	Yes	No	No	No	No	Yes
chr13:20067587-20077417	hsa_circ_0029601	Yes	Yes	Yes	Yes	No	No	Yes
chr11:33307958-33350179	hsa_circ_0008887	Yes	No	Yes	Yes	No	No	Yes
chr4:87967317-87968746	hsa_circ_0001423	Yes	Yes	No	No	No	No	Yes
chr13:52971366-52976829	NULL	Yes	No	No	No	No	No	Yes
chr1:155891165-155895634	hsa_circ_0000140	Yes	Yes	Yes	Yes	Yes	Yes	Yes
chr2:121708818-121713006	hsa_circ_0056288	Yes	Yes	Yes	Yes	No	No	Yes
chr2:189859267-189861944	NULL	Yes	Yes	No	No	No	No	No
chr6:22020567-22020771	hsa_circ_0075828	Yes	Yes	Yes	No	No	Yes	Yes
chr6:21909700-22020771	hsa_circ_0075825	Yes	Yes	Yes	No	No	Yes	Yes
chr6:22020567-22056919	hsa_circ_0075829	Yes	Yes	Yes	Yes	Yes	Yes	Yes
chr22:50904191-50904269	hsa_circ_0063981	Yes	No	No	No	No	No	Yes
chr1:23735156-23745632	NULL	Yes	No	No	No	No	No	Yes
chr11:3988781-4080626	hsa_circ_0020929	Yes	Yes	No	No	No	No	Yes
chr7:23381682-23391205	NULL	Yes	No	No	No	No	No	Yes
chr7:70880874-70886091	hsa_circ_0080425	Yes	No	No	No	No	No	Yes
chr3:66501982-66512933	hsa_circ_0003266	Yes	Yes	No	No	No	No	Yes
chr1:44290402-44303983	hsa_circ_0012107	Yes	No	No	No	No	No	Yes
chr17:73808192-73809959	hsa_circ_0045714	Yes	Yes	Yes	Yes	Yes	No	Yes
chr12:1003727-1006847	hsa_circ_0003251	Yes	No	No	No	No	No	Yes
chr1:167935866-168020171	hsa_circ_0015115	Yes	No	No	No	No	No	Yes
chr11:85701292-85742653	hsa_circ_0023918	Yes	No	No	No	No	No	Yes
chr15:101775286-101775782	hsa_circ_0005019	Yes	No	No	No	No	No	Yes
chr5:32379220-32388780	hsa_circ_0072088	Yes	Yes	Yes	Yes	No	Yes	Yes
chr14:66028054-66028484	hsa_circ_0003028	Yes	No	Yes	Yes	No	Yes	Yes
chr5:61745753-61747760	hsa_circ_0007915	Yes	Yes	Yes	Yes	No	Yes	Yes
chr11:65271199-65272066	hsa_circ_0002082	Yes	No	No	No	No	No	Yes
chr10:13701322-13717044	hsa_circ_0004183	Yes	No	No	No	No	No	Yes
chr11:124517260-124518071	hsa_circ_0000367	Yes	Yes	No	No	No	No	Yes
chr9:2804256-2812362	hsa_circ_0007850	Yes	Yes	No	No	No	No	Yes
chr2:102027080-102038934	hsa_circ_0004121	Yes	No	No	No	No	No	Yes
chr1:156303337-156305679	hsa_circ_0014724	Yes	No	No	No	No	No	Yes
chr13:114164552-114193822	hsa_circ_0031027	Yes	Yes	No	No	No	No	Yes
chr7:90355880-90356126	hsa_circ_0001721	Yes	Yes	Yes	Yes	Yes	No	Yes
chr4:N/A	NULL	Yes	No	No	No	No	No	No
chr1:211092981-211192598	hsa_circ_0016347	Yes	Yes	Yes	No	Yes	Yes	Yes
chr1:212977661-212981190	hsa_circ_0000181	Yes	Yes	Yes	Yes	Yes	Yes	Yes
chr17:1703150-1704318	hsa_circ_0004018	Yes	Yes	Yes	Yes	Yes	Yes	Yes
chr10:117849251�C117856275	NULL	Yes	No	No	No	No	No	No
chrX:69549254-69553539	hsa_circ_0007255	Yes	No	No	No	No	No	Yes
chr6:107824860-107827631	hsa_circ_0001633	Yes	Yes	No	No	No	No	Yes
chrM:8366-14149	hsa_circ_0089763	Yes	No	No	No	No	No	Yes
chrX:154645235-154649223	hsa_circ_0004666	Yes	Yes	No	No	No	No	Yes
chr7:87593948-87607727	hsa_circ_0004674	Yes	Yes	No	No	No	No	Yes
chr14:34394823-34400421	NULL	Yes	No	No	No	No	No	Yes
chr18:61156579-61172318	hsa_circ_0047905	Yes	Yes	Yes	No	No	Yes	Yes
chr9:74817486-74828907	hsa_circ_0138960	Yes	Yes	No	No	No	No	Yes
chr1:111984646-111986543	hsa_circ_0013509	Yes	Yes	Yes	Yes	No	No	Yes
chr11:85692171-85742653	hsa_circ_0023903	Yes	Yes	Yes	Yes	No	No	Yes
chr3:47098310-47108608	hsa_circ_0002569	Yes	Yes	Yes	Yes	No	No	Yes
chr19:39138266-39219794	hsa_circ_0050898	Yes	No	Yes	Yes	No	No	Yes
chr16:16126965-16130460	hsa_circ_0002078	Yes	Yes	Yes	Yes	No	No	Yes
chr3:127965678-127983624	hsa_circ_0067209	Yes	Yes	Yes	Yes	No	No	Yes
chr6:136468488-136476896	hsa_circ_0004712	Yes	Yes	Yes	Yes	No	Yes	Yes
chr8:37985808-37986469	hsa_circ_0083964	Yes	No	No	Yes	No	Yes	Yes
chr3:43341245-43373802	hsa_circ_0064996	Yes	No	Yes	Yes	No	Yes	Yes
chr14:75590748-75590926	hsa_circ_0032683	Yes	Yes	Yes	Yes	No	Yes	Yes
chr19:50902107-50902741	hsa_circ_0052012	Yes	No	Yes	Yes	No	Yes	Yes
chr17:20107645-20109225	hsa_circ_0000745	Yes	Yes	Yes	Yes	Yes	Yes	Yes
chr7:94045716-94057789	hsa_circ_0081146	Yes	Yes	No	No	No	No	Yes
chr8:70475773-70501376	hsa_circ_0084720	Yes	Yes	No	No	No	No	Yes
chr20:34166977-34190529	hsa_circ_0060108	Yes	Yes	No	No	No	No	Yes
chr2:173433468-173457776	hsa_circ_0057104	Yes	Yes	No	No	No	No	Yes
chr2:65228581-65237897	hsa_circ_0054971	Yes	Yes	No	No	No	No	Yes
chr22:41903794-41920972	hsa_circ_0063561	Yes	Yes	No	No	No	No	Yes
chr2:234344463-234346125	hsa_circ_0058766	Yes	Yes	No	No	No	No	Yes
chr11:33604883-33640208	hsa_circ_0003573	Yes	No	No	No	No	No	Yes
chr17:76798405-76800060	hsa_circ_0003204	Yes	No	No	No	No	No	Yes
chr3:160942717-160953000	hsa_circ_0004264	Yes	No	No	No	No	No	Yes
chr11:77409531-77413540	hsa_circ_0000345	Yes	No	No	No	No	No	Yes
chr8:141799572-141840625	hsa_circ_0008305	Yes	No	Yes	Yes	Yes	No	Yes
chr17:7573926-7577608	hsa_circ_0041946	Yes	No	Yes	Yes	Yes	No	Yes
chr1:1747194-1756938	hsa_circ_0000008	No	Yes	No	No	No	No	Yes
chr1:2225564-2225807	hsa_circ_0000009	No	Yes	No	No	No	No	Yes
chr1:15964801-15970145	hsa_circ_0000019	No	Yes	No	No	No	No	Yes
chr1:22041881-22048257	hsa_circ_0000028	No	Yes	No	No	No	No	Yes
chr1:22074630-22079612	hsa_circ_0000029	No	Yes	No	No	No	No	Yes
chr1:25666964-25669564	hsa_circ_0000032	No	Yes	No	No	No	No	Yes
chr1:27747415-27747744	hsa_circ_0000035	No	Yes	No	No	No	No	Yes
chr1:44446997-44447136	hsa_circ_0000064	No	Yes	Yes	Yes	Yes	No	Yes
chr1:44713610-44717214	hsa_circ_0000065	No	Yes	No	No	No	No	Yes
chr1:51171457-51267349	hsa_circ_0000070	No	Yes	No	No	No	No	Yes
chr1:76694158-76694273	hsa_circ_0000086	No	Yes	No	No	No	No	Yes
chr1:78183551-78191447	hsa_circ_0000087	No	Yes	No	No	No	No	Yes
chr1:109479800-109479932	hsa_circ_0000102	No	Yes	No	No	No	No	Yes
chr1:114505060-114505308	hsa_circ_0000113	No	Yes	No	No	No	No	Yes
chr1:145592461-145594188	hsa_circ_0000124	No	Yes	No	No	No	No	Yes
chr1:156286956-156287338	hsa_circ_0000142	No	Yes	No	No	No	No	Yes
chr1:160472466-160472794	hsa_circ_0000144	No	Yes	Yes	Yes	Yes	Yes	Yes
chr1:167921037-167944253	hsa_circ_0000154	No	Yes	Yes	No	No	Yes	Yes
chr1:169663839-169664181	hsa_circ_0000157	No	Yes	No	No	No	No	Yes
chr1:170508350-170513986	hsa_circ_0000159	No	Yes	No	No	No	No	Yes
chr1:186375214-186388209	hsa_circ_0000166	No	Yes	No	No	No	No	Yes
chr1:201475259-201475620	hsa_circ_0000172	No	Yes	Yes	Yes	Yes	No	Yes
chr1:207760730-207790147	hsa_circ_0000177	No	Yes	Yes	No	No	No	Yes
chr1:227074478-227074748	hsa_circ_0000191	No	Yes	No	No	No	No	Yes
chr1:243708811-243736350	hsa_circ_0000199	No	Yes	Yes	Yes	Yes	No	Yes
chr10:15858833-15889942	hsa_circ_0000219	No	Yes	Yes	Yes	No	No	Yes
chr10:15863654-15889942	hsa_circ_0000220	No	Yes	No	No	No	No	Yes
chr10:31644072-31676195	hsa_circ_0000227	No	Yes	No	No	No	No	Yes
chr10:31661946-31676195	hsa_circ_0000228	No	Yes	No	No	No	No	Yes
chr10:43888005-43888094	hsa_circ_0000237	No	Yes	Yes	No	No	Yes	Yes
chr10:74468040-74475660	hsa_circ_0000246	No	Yes	No	No	No	No	Yes
chr10:74474868-74475660	hsa_circ_0000247	No	Yes	No	No	No	No	Yes
chr10:103916775-103917971	hsa_circ_0000257	No	Yes	Yes	Yes	Yes	Yes	Yes
chr10:105197771-105198565	hsa_circ_0000258	No	Yes	No	No	No	No	Yes
chr10:125798030-125806240	hsa_circ_0000264	No	Yes	No	No	No	No	Yes
chr10:126310872-126311001	hsa_circ_0000265	No	Yes	No	No	No	No	Yes
chr11:3177371-3177731	hsa_circ_0000273	No	Yes	No	No	No	No	Yes
chr11:14793482-14810788	hsa_circ_0000277	No	Yes	No	No	No	No	Yes
chr11:14880588-14882912	hsa_circ_0000278	No	Yes	No	No	No	No	Yes
chr11:34111725-34112225	hsa_circ_0000288	No	Yes	No	No	No	No	Yes
chr11:65266845-65267149	hsa_circ_0000325	No	Yes	No	No	No	No	Yes
chr11:65272490-65272586	hsa_circ_0000326	No	Yes	No	No	No	No	Yes
chr11:85722072-85742653	hsa_circ_0000347	No	Yes	No	No	No	No	Yes
chr11:104903790-104912446	hsa_circ_0000354	No	Yes	No	No	No	No	Yes
chr11:128628009-128638167	hsa_circ_0000368	No	Yes	No	No	No	No	Yes
chr12:6657590-6657991	hsa_circ_0000375	No	Yes	No	No	No	No	Yes
chr12:11199618-11248400	hsa_circ_0000376	No	Yes	No	No	No	No	Yes
chr12:32749557-32764217	hsa_circ_0000389	No	Yes	No	No	No	No	Yes
chr12:32760890-32764217	hsa_circ_0000390	No	Yes	No	No	No	No	Yes
chr12:46622935-46624417	hsa_circ_0000395	No	Yes	No	No	No	No	Yes
chr12:46622935-46648719	hsa_circ_0000397	No	Yes	No	No	No	No	Yes
chr12:80180153-80183460	hsa_circ_0000423	No	Yes	No	No	No	No	Yes
chr12:90035934-90049884	hsa_circ_0000426	No	Yes	Yes	Yes	No	No	Yes
chr12:98989335-98989626	hsa_circ_0000430	No	Yes	No	No	No	No	Yes
chr12:109046047-109048186	hsa_circ_0000437	No	Yes	No	Yes	Yes	No	Yes
chr12:116668237-116675510	hsa_circ_0000442	No	Yes	No	No	No	No	Yes
chr12:122468605-122481959	hsa_circ_0000452	No	Yes	No	No	No	No	Yes
chr13:28141776-28155940	hsa_circ_0000468	No	Yes	No	No	No	No	Yes
chr13:113170753-113181798	hsa_circ_0000504	No	Yes	Yes	Yes	Yes	Yes	Yes
chr14:20811282-20811436	hsa_circ_0000512	No	Yes	No	No	No	No	Yes
chr14:20811305-20811436	hsa_circ_0000514	No	Yes	No	No	No	No	Yes
chr14:20811404-20811492	hsa_circ_0000517	No	Yes	Yes	Yes	Yes	No	Yes
chr14:20811436-20811534	hsa_circ_0000519	No	Yes	No	Yes	Yes	No	Yes
chr14:20811436-20811559	hsa_circ_0000520	No	Yes	Yes	Yes	Yes	Yes	Yes
chr14:96131229-96131329	hsa_circ_0000565	No	Yes	No	No	No	No	Yes
chr14:99924615-99932150	hsa_circ_0000567	No	Yes	Yes	Yes	Yes	No	Yes
chr14:106321035-106321157	hsa_circ_0000580	No	Yes	No	No	No	No	Yes
chr14:106321061-106321244	hsa_circ_0000581	No	Yes	No	No	No	No	Yes
chr14:106321619-106321709	hsa_circ_0000583	No	Yes	No	No	No	No	Yes
chr15:41961025-41962156	hsa_circ_0000591	No	Yes	No	No	No	No	Yes
chr15:59204761-59209198	hsa_circ_0000605	No	Yes	No	No	No	No	Yes
chr15:60734614-60737990	hsa_circ_0000606	No	Yes	No	No	No	No	Yes
chr15:64410315-64411053	hsa_circ_0000614	No	Yes	No	No	No	No	Yes
chr15:74963795-74967483	hsa_circ_0000633	No	Yes	No	No	No	No	Yes
chr15:80390757-80415142	hsa_circ_0000642	No	Yes	No	No	No	No	Yes
chr15:94847149-94848651	hsa_circ_0000658	No	Yes	No	No	No	No	Yes
chr15:100645330-100645426	hsa_circ_0000661	No	Yes	No	No	No	No	Yes
chr16:8952206-8953192	hsa_circ_0000669	No	Yes	No	No	No	No	Yes
chr16:9199043-9199243	hsa_circ_0000670	No	Yes	No	No	No	No	Yes
chr16:11940357-11940700	hsa_circ_0000673	No	Yes	Yes	Yes	Yes	No	Yes
chr16:16101672-16162159	hsa_circ_0000677	No	Yes	Yes	Yes	Yes	Yes	Yes
chr16:30495147-30495584	hsa_circ_0000690	No	Yes	No	No	No	No	Yes
chr16:47497809-47549512	hsa_circ_0000697	No	Yes	No	No	No	No	Yes
chr16:53188358-53191453	hsa_circ_0000701	No	Yes	No	No	No	No	Yes
chr16:67070541-67116242	hsa_circ_0000707	No	Yes	No	No	No	No	Yes
chr16:68155889-68160513	hsa_circ_0000711	No	Yes	Yes	No	No	No	Yes
chr16:81929411-81939112	hsa_circ_0000720	No	Yes	No	No	No	No	Yes
chr16:88008653-88052273	hsa_circ_0000725	No	Yes	No	No	No	No	Yes
chr17:7402357-7402810	hsa_circ_0000741	No	Yes	No	No	No	No	Yes
chr17:54926056-54933986	hsa_circ_0000786	No	Yes	No	No	No	No	Yes
chr17:56409123-56409324	hsa_circ_0000792	No	Yes	No	No	No	No	Yes
chr17:65941524-65972074	hsa_circ_0000799	No	Yes	Yes	No	No	No	Yes
chr17:78313420-78313637	hsa_circ_0000812	No	Yes	No	No	No	No	Yes
chr17:78865519-78867665	hsa_circ_0000813	No	Yes	No	No	No	No	Yes
chr17:79571573-79575848	hsa_circ_0000814	No	Yes	No	No	No	No	Yes
chr17:80521229-80526077	hsa_circ_0000816	No	Yes	No	No	No	No	Yes
chr18:6263945-6312055	hsa_circ_0000824	No	Yes	No	No	No	No	Yes
chr18:9182379-9221997	hsa_circ_0000826	No	Yes	No	No	No	No	Yes
chr18:45391429-45423180	hsa_circ_0000847	No	Yes	No	No	No	No	Yes
chr18:76799640-76799724	hsa_circ_0000858	No	Yes	No	No	No	No	Yes
chr19:1439001-1439241	hsa_circ_0000866	No	Yes	No	No	No	No	Yes
chr19:12825634-12826553	hsa_circ_0000894	No	Yes	No	No	No	No	Yes
chr19:13213456-13213544	hsa_circ_0000898	No	Yes	No	No	No	No	Yes
chr19:15510546-15510663	hsa_circ_0000902	No	Yes	No	No	No	No	Yes
chr19:17212469-17213367	hsa_circ_0000907	No	Yes	No	No	No	No	Yes
chr19:36252919-36253257	hsa_circ_0000928	No	Yes	No	No	No	No	Yes
chr19:41089303-41089623	hsa_circ_0000936	No	Yes	No	No	No	No	Yes
chr19:47767859-47768203	hsa_circ_0000944	No	Yes	No	No	No	No	Yes
chr19:49422325-49424446	hsa_circ_0000948	No	Yes	No	No	No	No	Yes
chr19:56167366-56167744	hsa_circ_0000961	No	Yes	No	No	No	No	Yes
chr2:10784445-10808849	hsa_circ_0000977	No	Yes	Yes	Yes	Yes	No	Yes
chr2:32602655-32631625	hsa_circ_0000989	No	Yes	No	No	No	No	Yes
chr2:38545676-38546161	hsa_circ_0000993	No	Yes	Yes	No	No	No	Yes
chr2:40655612-40657444	hsa_circ_0000994	No	Yes	No	Yes	No	No	Yes
chr2:61339656-61345251	hsa_circ_0001013	No	Yes	No	No	No	No	Yes
chr2:61340904-61345251	hsa_circ_0001014	No	Yes	No	No	No	No	Yes
chr2:61749745-61761038	hsa_circ_0001017	No	Yes	Yes	Yes	Yes	Yes	Yes
chr2:65473318-65492309	hsa_circ_0001022	No	Yes	No	No	No	No	Yes
chr2:89156852-89156999	hsa_circ_0001042	No	Yes	No	No	No	No	Yes
chr2:95756566-95756769	hsa_circ_0001045	No	Yes	No	No	No	No	Yes
chr2:101874252-101881509	hsa_circ_0001057	No	Yes	No	No	No	No	Yes
chr2:135010665-135012215	hsa_circ_0001068	No	Yes	No	No	No	No	Yes
chr2:144966169-144969146	hsa_circ_0001072	No	Yes	No	No	No	No	Yes
chr2:148653869-148657467	hsa_circ_0001073	No	Yes	Yes	Yes	No	No	Yes
chr2:148730307-148733544	hsa_circ_0001074	No	Yes	No	No	No	No	Yes
chr2:172305190-172314987	hsa_circ_0001081	No	Yes	No	No	No	No	Yes
chr2:197872529-197873755	hsa_circ_0001087	No	Yes	No	No	No	No	Yes
chr2:202010100-202014558	hsa_circ_0001092	No	Yes	No	No	No	No	Yes
chr2:215645283-215657169	hsa_circ_0001099	No	Yes	No	No	No	No	Yes
chr2:234296902-234299129	hsa_circ_0001112	No	Yes	No	No	No	No	Yes
chr2:234343025-234350641	hsa_circ_0001113	No	Yes	No	No	No	No	Yes
chr2:234356923-234357021	hsa_circ_0001114	No	Yes	No	No	No	No	Yes
chr2:242374376-242375953	hsa_circ_0001122	No	Yes	No	No	No	No	Yes
chr20:7976672-7990962	hsa_circ_0001130	No	Yes	No	No	No	No	Yes
chr21:38792600-38794168	hsa_circ_0001190	No	Yes	No	No	No	No	Yes
chr21:40578033-40601362	hsa_circ_0001192	No	Yes	No	No	No	No	Yes
chr22:22724150-22749435	hsa_circ_0001210	No	Yes	No	No	No	No	Yes
chr22:23615267-23615961	hsa_circ_0001211	No	Yes	No	No	No	No	Yes
chr22:29191568-29192081	hsa_circ_0001216	No	Yes	No	No	No	No	Yes
chr22:42415314-42416100	hsa_circ_0001239	No	Yes	No	No	No	No	Yes
chr3:8977554-8983488	hsa_circ_0001264	No	Yes	No	No	No	No	Yes
chr3:17059499-17059748	hsa_circ_0001275	No	Yes	Yes	No	No	No	Yes
chr3:47716964-47727660	hsa_circ_0001295	No	Yes	No	No	No	No	Yes
chr3:52771601-52773650	hsa_circ_0001308	No	Yes	No	No	No	No	Yes
chr3:71733722-71759635	hsa_circ_0001322	No	Yes	No	No	No	No	Yes
chr3:119219541-119222868	hsa_circ_0001329	No	Yes	No	No	No	No	Yes
chr3:149563797-149639014	hsa_circ_0001346	No	Yes	No	No	No	No	Yes
chr3:169694733-169706147	hsa_circ_0001358	No	Yes	No	No	No	No	Yes
chr3:171830241-171851336	hsa_circ_0001361	No	Yes	No	No	No	No	Yes
chr3:183361267-183390272	hsa_circ_0001368	No	Yes	No	No	No	No	Yes
chr3:183448510-183448699	hsa_circ_0001370	No	Yes	Yes	No	No	Yes	Yes
chr3:196118683-196129890	hsa_circ_0001380	No	Yes	Yes	No	No	No	Yes
chr4:1902352-1936989	hsa_circ_0001387	No	Yes	No	No	No	No	Yes
chr4:6925099-6925838	hsa_circ_0001394	No	Yes	No	No	No	No	Yes
chr4:17816475-17816981	hsa_circ_0001395	No	Yes	No	No	No	No	Yes
chr4:37633006-37640126	hsa_circ_0001400	No	Yes	No	Yes	Yes	No	Yes
chr4:38091552-38104778	hsa_circ_0001402	No	Yes	No	No	No	No	Yes
chr4:103610730-103612114	hsa_circ_0001429	No	Yes	No	No	No	No	Yes
chr4:128995614-128999117	hsa_circ_0001438	No	Yes	No	No	No	No	Yes
chr4:129913321-129925031	hsa_circ_0001439	No	Yes	No	No	No	No	Yes
chr4:140046317-140060651	hsa_circ_0001441	No	Yes	No	No	No	No	Yes
chr4:140920348-140920479	hsa_circ_0001443	No	Yes	No	No	No	No	Yes
chr4:144464661-144465125	hsa_circ_0001445	No	Yes	Yes	Yes	No	Yes	Yes
chr4:178274461-178281831	hsa_circ_0001460	No	Yes	No	No	No	No	Yes
chr4:187627716-187630999	hsa_circ_0001461	No	Yes	Yes	No	No	No	Yes
chr5:1487925-1488006	hsa_circ_0001465	No	Yes	No	No	No	No	Yes
chr5:49694940-49707217	hsa_circ_0001481	No	Yes	No	No	No	No	Yes
chr5:56526672-56527148	hsa_circ_0001486	No	Yes	No	No	No	No	Yes
chr5:65307876-65310553	hsa_circ_0001494	No	Yes	No	No	No	No	Yes
chr5:82836502-82836622	hsa_circ_0001510	No	Yes	No	No	No	No	Yes
chr5:124036706-124036962	hsa_circ_0001523	No	Yes	No	No	No	No	Yes
chr5:131761180-131761386	hsa_circ_0001525	No	Yes	No	No	No	No	Yes
chr5:138699447-138700432	hsa_circ_0001538	No	Yes	No	No	No	No	Yes
chr5:149778518-149778894	hsa_circ_0001545	No	Yes	No	No	No	No	Yes
chr5:153413350-153414527	hsa_circ_0001546	No	Yes	Yes	No	No	Yes	Yes
chr5:159664587-159664757	hsa_circ_0001549	No	Yes	No	No	No	No	Yes
chr5:179132679-179137066	hsa_circ_0001564	No	Yes	Yes	Yes	Yes	No	Yes
chr5:179688683-179707608	hsa_circ_0001566	No	Yes	Yes	Yes	Yes	No	Yes
chr6:7176887-7189555	hsa_circ_0001573	No	Yes	No	No	No	No	Yes
chr6:13632601-13644961	hsa_circ_0001577	No	Yes	Yes	Yes	No	No	Yes
chr6:35586872-35610620	hsa_circ_0001599	No	Yes	No	No	No	No	Yes
chr6:90670648-90670832	hsa_circ_0001623	No	Yes	No	No	No	No	Yes
chr6:108243000-108246136	hsa_circ_0001634	No	Yes	No	No	No	No	Yes
chr6:149924403-149925918	hsa_circ_0001651	No	Yes	No	No	No	No	Yes
chr6:170626457-170639638	hsa_circ_0001666	No	Yes	No	Yes	Yes	No	Yes
chr7:810107-814799	hsa_circ_0001667	No	Yes	Yes	Yes	Yes	Yes	Yes
chr7:8095065-8110761	hsa_circ_0001679	No	Yes	No	No	No	No	Yes
chr7:22330794-22357656	hsa_circ_0001681	No	Yes	No	No	No	No	No
chr7:24663284-24708279	hsa_circ_0001686	No	Yes	No	No	No	No	Yes
chr7:35707043-35712888	hsa_circ_0001696	No	Yes	No	No	No	No	Yes
chr7:46925682-46930378	hsa_circ_0001704	No	Yes	No	No	No	No	Yes
chr7:70991002-70991109	hsa_circ_0001713	No	Yes	No	No	No	No	Yes
chr7:91924202-91948826	hsa_circ_0001723	No	Yes	No	No	No	No	Yes
chr7:100410368-100410830	hsa_circ_0001730	No	Yes	No	No	No	No	Yes
chr7:106508143-106508231	hsa_circ_0001737	No	Yes	No	No	No	No	Yes
chr7:117825700-117828459	hsa_circ_0001740	No	Yes	No	No	No	No	Yes
chr7:128845043-128846428	hsa_circ_0001742	No	Yes	No	No	No	No	Yes
chr7:130782554-130782733	hsa_circ_0001745	No	Yes	No	No	No	No	Yes
chr7:158552176-158557544	hsa_circ_0001776	No	Yes	No	No	No	No	Yes
chr8:28013458-28019595	hsa_circ_0001785	No	Yes	Yes	Yes	Yes	Yes	Yes
chr8:52758220-52782950	hsa_circ_0001800	No	Yes	No	No	No	No	Yes
chr8:52773404-52773806	hsa_circ_0001801	No	Yes	No	No	No	No	Yes
chr8:68018139-68028357	hsa_circ_0001806	No	Yes	No	No	No	No	Yes
chr8:74585341-74601048	hsa_circ_0001811	No	Yes	No	No	No	No	Yes
chr8:142139086-142139206	hsa_circ_0001827	No	Yes	No	No	No	No	Yes
chr8:142139086-142139265	hsa_circ_0001828	No	Yes	No	No	No	No	Yes
chr8:142264087-142264728	hsa_circ_0001829	No	Yes	No	No	No	No	Yes
chr9:36375930-36376124	hsa_circ_0001855	No	Yes	No	No	No	No	Yes
chr9:91940462-91949645	hsa_circ_0001871	No	Yes	No	No	No	No	Yes
chr9:134381500-134381840	hsa_circ_0001897	No	Yes	Yes	No	No	Yes	Yes
chr9:138773478-138774924	hsa_circ_0001900	No	Yes	No	No	No	No	Yes
chrUn_gl000220:100404-123082	hsa_circ_0001907	No	Yes	Yes	Yes	No	No	Yes
chrX:77270158-77275895	hsa_circ_0001934	No	Yes	No	No	No	No	Yes
chrY:2821949-2829687	hsa_circ_0001953	No	Yes	No	No	No	No	Yes
chr15:64495280-64508912	hsa_circ_0001955	No	Yes	Yes	Yes	No	No	Yes
chr3:169854206-169863309	hsa_circ_0001965	No	Yes	No	No	No	No	Yes
chr15:59323002-59323901	hsa_circ_0001982	No	Yes	Yes	Yes	Yes	Yes	Yes
chr6:150092297-150117636	hsa_circ_0001984	No	Yes	No	No	No	No	Yes
chr14:65922338-66028484	hsa_circ_0001998	No	Yes	No	No	No	No	Yes
chr6:82920530-82922510	hsa_circ_0002041	No	Yes	No	No	No	No	Yes
chr9:118969734-118997916	hsa_circ_0002052	No	Yes	Yes	No	No	No	Yes
chr8:141799572-141931231	hsa_circ_0002062	No	Yes	Yes	No	No	Yes	Yes
chr17:46189392-46190763	hsa_circ_0002069	No	Yes	No	No	No	No	Yes
chr12:133383762-133398897	hsa_circ_0002071	No	Yes	No	No	No	No	Yes
chr11:120347369-120348235	hsa_circ_0002089	No	Yes	Yes	No	No	Yes	Yes
chr7:155499553-155511137	hsa_circ_0002094	No	Yes	No	No	No	No	Yes
chr20:44477088-44483931	hsa_circ_0002096	No	Yes	No	No	No	No	Yes
chr12:31841940-31862359	hsa_circ_0002110	No	Yes	No	No	No	No	Yes
chr21:34793786-34805178	hsa_circ_0002113	No	Yes	Yes	Yes	Yes	Yes	Yes
chr15:63824845-63855207	hsa_circ_0002138	No	Yes	Yes	Yes	No	Yes	Yes
chr15:44046021-44048964	hsa_circ_0002151	No	Yes	No	No	No	No	Yes
chr20:48744511-48747484	hsa_circ_0002168	No	Yes	Yes	No	No	No	Yes
chrX:299338-308428	hsa_circ_0002172	No	Yes	No	No	No	No	Yes
chr7:129760588-129762042	hsa_circ_0002190	No	Yes	Yes	No	No	No	Yes
chr9:97535283-97563284	hsa_circ_0002191	No	Yes	No	No	No	No	Yes
chr6:136472297-136476896	hsa_circ_0002198	No	Yes	Yes	Yes	No	No	Yes
chr15:65110144-65111422	hsa_circ_0002205	No	Yes	No	No	No	No	Yes
chr22:38890634-38897285	hsa_circ_0002211	No	Yes	No	No	No	No	Yes
chr15:76576097-76588078	hsa_circ_0002226	No	Yes	No	No	No	No	Yes
chr2:20974569-20990158	hsa_circ_0002271	No	Yes	Yes	Yes	No	No	Yes
chr17:18768781-18769265	hsa_circ_0002278	No	Yes	No	No	No	No	Yes
chr1:212502476-212506940	hsa_circ_0002321	No	Yes	No	No	No	No	Yes
chr18:9814016-9816167	hsa_circ_0002326	No	Yes	No	No	No	No	Yes
chr2:36623756-36669878	hsa_circ_0002346	No	Yes	No	No	No	No	Yes
chr8:38314873-38315052	hsa_circ_0002352	No	Yes	No	No	No	No	Yes
chr2:63660878-63798760	hsa_circ_0002370	No	Yes	No	No	No	No	Yes
chr12:9096000-9096506	hsa_circ_0002373	No	Yes	No	No	No	No	Yes
chr1:27440316-27440777	hsa_circ_0002380	No	Yes	No	No	No	No	Yes
chr17:35603741-35609962	hsa_circ_0002404	No	Yes	No	No	No	No	Yes
chr3:172003715-172028671	hsa_circ_0002422	No	Yes	No	No	No	No	Yes
chr11:85737333-85742653	hsa_circ_0002433	No	Yes	No	No	No	No	Yes
chr10:93902785-93904869	hsa_circ_0002435	No	Yes	No	No	No	No	Yes
chr2:238280374-238290142	hsa_circ_0002447	No	Yes	No	No	No	No	Yes
chr5:139574030-139574237	hsa_circ_0002449	No	Yes	No	No	No	No	Yes
chr3:8977554-8990254	hsa_circ_0002453	No	Yes	No	No	No	No	Yes
chr10:128923737-128926028	hsa_circ_0002456	No	Yes	No	No	No	No	Yes
chr15:61386554-61404318	hsa_circ_0002495	No	Yes	Yes	Yes	Yes	No	Yes
chr10:3200231-3202522	hsa_circ_0002498	No	Yes	No	No	No	No	Yes
chr8:72964773-72988862	hsa_circ_0002503	No	Yes	No	No	No	No	Yes
chr17:77073511-77077155	hsa_circ_0002504	No	Yes	No	No	No	No	Yes
chr4:24572276-24578301	hsa_circ_0002518	No	Yes	No	No	No	No	Yes
chr13:98865473-98865667	hsa_circ_0002557	No	Yes	No	No	No	No	Yes
chr1:66713142-66731770	hsa_circ_0002572	No	Yes	No	No	No	No	Yes
chr4:7008358-7012508	hsa_circ_0002573	No	Yes	No	No	No	No	Yes
chr16:70497071-70497677	hsa_circ_0002599	No	Yes	No	No	No	No	Yes
chr3:169854206-169896726	hsa_circ_0002622	No	Yes	No	No	No	No	Yes
chr1:116202261-116206889	hsa_circ_0002623	No	Yes	No	No	No	No	Yes
chr17:1383820-1384179	hsa_circ_0002637	No	Yes	No	No	No	No	Yes
chr10:31662050-31676195	hsa_circ_0002641	No	Yes	No	No	No	No	Yes
chr2:198281464-198285266	hsa_circ_0002652	No	Yes	No	No	No	No	Yes
chr19:3623685-3624160	hsa_circ_0002661	No	Yes	No	No	No	No	Yes
chr4:1902352-1932497	hsa_circ_0002688	No	Yes	No	No	No	No	Yes
chr1:16046228-16047883	hsa_circ_0002733	No	Yes	No	No	No	No	Yes
chr16:50388335-50395843	hsa_circ_0002741	No	Yes	No	No	No	No	Yes
chr7:73770739-73771807	hsa_circ_0002755	No	Yes	No	No	No	No	Yes
chr4:103225473-103236987	hsa_circ_0002782	No	Yes	No	No	No	No	Yes
chrX:2326785-2343345	hsa_circ_0002818	No	Yes	No	No	No	No	Yes
chr18:8113483-8143777	hsa_circ_0002872	No	Yes	No	No	No	No	Yes
chr9:4286037-4286523	hsa_circ_0002874	No	Yes	Yes	Yes	Yes	Yes	Yes
chr13:100953713-100982925	hsa_circ_0002880	No	Yes	No	No	No	No	Yes
chr9:127670655-127674305	hsa_circ_0002883	No	Yes	No	No	No	No	Yes
chr15:44048846-44055404	hsa_circ_0002891	No	Yes	No	No	No	No	Yes
chr1:28800065-28800663	hsa_circ_0002909	No	Yes	No	No	No	No	Yes
chr7:151960100-151962294	hsa_circ_0002932	No	Yes	No	No	No	No	Yes
chr2:36726361-36749456	hsa_circ_0002938	No	Yes	No	No	No	No	Yes
chr8:98698895-98703416	hsa_circ_0002961	No	Yes	No	No	No	No	Yes
chr10:49609654-49618211	hsa_circ_0002968	No	Yes	Yes	Yes	Yes	No	Yes
chr12:105303432-105322472	hsa_circ_0003012	No	Yes	No	No	No	No	Yes
chr5:14270933-14280545	hsa_circ_0003037	No	Yes	No	No	No	No	Yes
chr3:67546221-67548719	hsa_circ_0003060	No	Yes	No	No	No	No	Yes
chr11:32611092-32617593	hsa_circ_0003119	No	Yes	No	No	No	No	Yes
chr8:61496766-61504528	hsa_circ_0003183	No	Yes	Yes	No	No	No	Yes
chr2:32858942-32865477	hsa_circ_0003195	No	Yes	No	No	No	No	Yes
chr4:6998051-7006651	hsa_circ_0003201	No	Yes	No	No	No	No	Yes
chr5:14297180-14316852	hsa_circ_0003208	No	Yes	No	No	No	No	Yes
chr20:30370051-30385318	hsa_circ_0003209	No	Yes	No	No	No	No	Yes
chr2:203329531-203332412	hsa_circ_0003218	No	Yes	No	No	No	No	Yes
chr8:141856358-141900868	hsa_circ_0003221	No	Yes	Yes	Yes	Yes	Yes	Yes
chr11:13435076-13466728	hsa_circ_0003234	No	Yes	No	No	No	No	Yes
chr2:230723487-230744844	hsa_circ_0003273	No	Yes	No	No	No	No	Yes
chr16:74493579-74497377	hsa_circ_0003315	No	Yes	No	No	No	No	Yes
chr7:105103067-105105861	hsa_circ_0003331	No	Yes	No	No	No	No	Yes
chr9:131860291-131860929	hsa_circ_0003362	No	Yes	No	No	No	No	Yes
chr9:33996220-34017187	hsa_circ_0003410	No	Yes	No	No	No	No	Yes
chr18:56601664-56621031	hsa_circ_0003423	No	Yes	No	No	No	No	Yes
chr1:184701970-184706845	hsa_circ_0003442	No	Yes	No	No	No	No	Yes
chr5:14293120-14304701	hsa_circ_0003474	No	Yes	No	No	No	No	Yes
chr2:47202111-47206046	hsa_circ_0003478	No	Yes	No	No	No	No	Yes
chr5:73153480-73154044	hsa_circ_0003480	No	Yes	No	No	No	No	Yes
chr10:31644075-31676195	hsa_circ_0003519	No	Yes	Yes	No	No	No	Yes
chr5:134032815-134044578	hsa_circ_0003528	No	Yes	No	No	No	No	Yes
chr4:83793096-83796975	hsa_circ_0003549	No	Yes	No	No	No	No	Yes
chr7:131058468-131084192	hsa_circ_0003551	No	Yes	No	No	No	No	Yes
chr1:176050287-176105683	hsa_circ_0003572	No	Yes	No	No	No	No	Yes
chr9:33271149-33278223	hsa_circ_0003575	No	Yes	Yes	Yes	Yes	No	Yes
chr2:36668400-36706837	hsa_circ_0003578	No	Yes	No	No	No	No	Yes
chr17:29550461-29554624	hsa_circ_0003586	No	Yes	Yes	Yes	Yes	No	Yes
chr16:1675973-1691188	hsa_circ_0003592	No	Yes	No	No	No	No	Yes
chr15:44053621-44055404	hsa_circ_0003598	No	Yes	No	No	No	No	Yes
chr17:26490568-26499644	hsa_circ_0003638	No	Yes	No	No	No	No	Yes
chr1:203786053-203787817	hsa_circ_0003639	No	Yes	No	No	No	No	Yes
chr16:19656207-19663412	hsa_circ_0003645	No	Yes	No	No	No	No	Yes
chr1:227327276-227335260	hsa_circ_0003659	No	Yes	No	No	No	No	Yes
chr12:117365827-117402659	hsa_circ_0003677	No	Yes	No	No	No	No	Yes
chr3:171969049-172028671	hsa_circ_0003692	No	Yes	No	No	No	No	Yes
chr9:86292641-86301070	hsa_circ_0003715	No	Yes	No	No	No	No	Yes
chr6:159004985-159029782	hsa_circ_0003735	No	Yes	No	No	No	No	Yes
chr6:25420341-25435832	hsa_circ_0003738	No	Yes	No	No	No	No	Yes
chr4:2701406-2702271	hsa_circ_0003758	No	Yes	No	No	No	No	Yes
chr3:119562101-119582452	hsa_circ_0003763	No	Yes	No	No	No	No	Yes
chr19:8533657-8539128	hsa_circ_0003765	No	Yes	No	No	No	No	Yes
chr5:73128162-73148517	hsa_circ_0003787	No	Yes	No	No	No	No	Yes
chr2:122514815-122520660	hsa_circ_0003789	No	Yes	Yes	No	No	Yes	Yes
chr18:29412046-29419420	hsa_circ_0003805	No	Yes	No	No	No	No	Yes
chr15:43086841-43109295	hsa_circ_0003838	No	Yes	Yes	Yes	Yes	Yes	Yes
chr2:239184383-239186596	hsa_circ_0003854	No	Yes	No	No	No	No	Yes
chr15:85657103-85658718	hsa_circ_0003856	No	Yes	No	No	No	No	Yes
chr15:55516086-55527154	hsa_circ_0003863	No	Yes	No	No	No	No	Yes
chr4:110384056-110384800	hsa_circ_0003875	No	Yes	No	No	No	No	Yes
chr19:11230767-11238761	hsa_circ_0003892	No	Yes	No	No	No	No	Yes
chr16:58608512-58617086	hsa_circ_0003911	No	Yes	No	No	No	No	Yes
chr2:200233327-200298237	hsa_circ_0003915	No	Yes	No	No	No	No	Yes
chr19:13443682-13445307	hsa_circ_0003935	No	Yes	No	No	No	No	Yes
chr9:33953282-33956144	hsa_circ_0003945	No	Yes	No	No	No	No	Yes
chr7:136935976-136939721	hsa_circ_0003949	No	Yes	No	No	No	No	Yes
chr17:18574179-18575615	hsa_circ_0003982	No	Yes	No	No	No	No	Yes
chr2:201721404-201721708	hsa_circ_0004001	No	Yes	No	No	No	No	Yes
chr19:1031069-1032695	hsa_circ_0004003	No	Yes	No	No	No	No	Yes
chr17:57842331-57851246	hsa_circ_0004027	No	Yes	No	No	No	No	Yes
chr1:236969443-236979843	hsa_circ_0004039	No	Yes	No	No	No	No	Yes
chr16:80718434-80719026	hsa_circ_0004087	No	Yes	No	No	No	No	Yes
chr14:23375403-23378804	hsa_circ_0004137	No	Yes	No	No	No	No	Yes
chr12:27135705-27152609	hsa_circ_0004149	No	Yes	No	No	No	No	Yes
chr12:112371689-112381173	hsa_circ_0004206	No	Yes	No	No	No	No	Yes
chr20:45905057-45916028	hsa_circ_0004212	No	Yes	No	No	No	No	Yes
chr1:146724277-146731572	hsa_circ_0004220	No	Yes	No	No	No	No	Yes
chr11:128354717-128360471	hsa_circ_0004296	No	Yes	No	No	No	No	Yes
chr16:69317950-69318147	hsa_circ_0004354	No	Yes	No	No	No	No	Yes
chr7:80418621-80440017	hsa_circ_0004365	No	Yes	No	No	No	No	Yes
chrX:149983334-149984551	hsa_circ_0004369	No	Yes	No	No	No	No	Yes
chr1:170688866-170695542	hsa_circ_0004370	No	Yes	No	No	No	No	Yes
chr13:28748408-28752072	hsa_circ_0004372	No	Yes	Yes	Yes	No	No	Yes
chr1:85331067-85331821	hsa_circ_0004390	No	Yes	No	No	No	No	Yes
chr11:35218292-35231728	hsa_circ_0004395	No	Yes	No	No	No	No	Yes
chr5:64556426-64587297	hsa_circ_0004418	No	Yes	No	No	No	No	Yes
chr1:158146815-158147361	hsa_circ_0004452	No	Yes	No	No	No	No	Yes
chr2:238234202-238250804	hsa_circ_0004465	No	Yes	No	No	No	No	Yes
chr17:18768781-18814564	hsa_circ_0004488	No	Yes	No	No	No	No	Yes
chr5:138979956-139003046	hsa_circ_0004503	No	Yes	No	No	No	No	Yes
chr3:23631224-23636741	hsa_circ_0004555	No	Yes	No	No	No	No	Yes
chr4:88983057-88987031	hsa_circ_0004577	No	Yes	No	No	No	No	Yes
chr19:1036128-1036561	hsa_circ_0004667	No	Yes	No	No	No	No	Yes
chr7:17908029-17937069	hsa_circ_0004671	No	Yes	No	No	No	No	Yes
chr1:156303337-156304709	hsa_circ_0004680	No	Yes	Yes	No	No	Yes	Yes
chr1:185183638-185200840	hsa_circ_0004689	No	Yes	No	No	No	No	Yes
chr2:190656515-190670480	hsa_circ_0004776	No	Yes	No	No	No	No	Yes
chr1:204082042-204083733	hsa_circ_0004777	No	Yes	Yes	No	No	Yes	Yes
chr5:33576158-33596165	hsa_circ_0004807	No	Yes	No	No	No	No	Yes
chr2:183993014-183995273	hsa_circ_0004820	No	Yes	No	No	No	No	Yes
chr5:69206201-69216694	hsa_circ_0004837	No	Yes	No	No	No	No	Yes
chr5:52157280-52161651	hsa_circ_0004840	No	Yes	No	No	No	No	Yes
chr22:22153300-22162135	hsa_circ_0004872	No	Yes	Yes	Yes	Yes	No	Yes
chr14:50136241-50141145	hsa_circ_0004904	No	Yes	No	No	No	No	Yes
chr3:52446826-52448603	hsa_circ_0004912	No	Yes	No	No	No	No	Yes
chr9:113703700-113773970	hsa_circ_0004928	No	Yes	No	No	No	No	Yes
chr15:20671447-20671623	hsa_circ_0004934	No	Yes	No	No	No	No	Yes
chr17:58711213-58725443	hsa_circ_0004958	No	Yes	No	No	No	No	Yes
chr2:25990451-25994409	hsa_circ_0004976	No	Yes	No	No	No	No	Yes
chr7:44714009-44714867	hsa_circ_0005004	No	Yes	Yes	No	No	No	Yes
chr8:122640953-122641580	hsa_circ_0005015	No	Yes	Yes	Yes	Yes	No	Yes
chr3:12558109-12560696	hsa_circ_0005028	No	Yes	No	No	No	No	Yes
chr15:76576097-76585041	hsa_circ_0005036	No	Yes	No	No	No	No	Yes
chr7:137586099-137600758	hsa_circ_0005047	No	Yes	No	No	No	No	Yes
chr3:196118683-196120490	hsa_circ_0005051	No	Yes	No	No	No	No	Yes
chr17:57808781-57851246	hsa_circ_0005077	No	Yes	No	No	No	No	Yes
chr2:203419974-203421254	hsa_circ_0005078	No	Yes	No	No	No	No	Yes
chr2:9419445-9437574	hsa_circ_0005085	No	Yes	Yes	No	No	Yes	Yes
chr1:27269150-27269556	hsa_circ_0005087	No	Yes	No	No	No	No	Yes
chr11:9451220-9452550	hsa_circ_0005092	No	Yes	No	No	No	No	Yes
chr11:114314577-114320888	hsa_circ_0005127	No	Yes	Yes	Yes	Yes	No	Yes
chr19:50347572-50347855	hsa_circ_0005135	No	Yes	No	No	No	No	Yes
chr18:74083421-74092259	hsa_circ_0005140	No	Yes	No	No	No	No	Yes
chr9:86297865-86301070	hsa_circ_0005142	No	Yes	No	No	No	No	Yes
chr10:76598440-76603236	hsa_circ_0005164	No	Yes	No	No	No	No	Yes
chr17:79563141-79575848	hsa_circ_0005221	No	Yes	No	No	No	No	Yes
chr17:80858526-80869665	hsa_circ_0005245	No	Yes	No	No	No	No	Yes
chr7:23015828-23030758	hsa_circ_0005251	No	Yes	No	No	No	No	Yes
chr20:2928627-2945848	hsa_circ_0005265	No	Yes	No	No	No	No	Yes
chr14:76633005-76647192	hsa_circ_0005267	No	Yes	Yes	Yes	Yes	No	Yes
chr14:105718843-105739231	hsa_circ_0005309	No	Yes	No	No	No	No	Yes
chr3:114069120-114070725	hsa_circ_0005332	No	Yes	No	No	No	No	Yes
chr17:25630392-25638642	hsa_circ_0005336	No	Yes	No	No	No	No	Yes
chr17:30500849-30503232	hsa_circ_0005397	No	Yes	Yes	Yes	Yes	Yes	Yes
chr11:35226058-35231601	hsa_circ_0005413	No	Yes	No	No	No	No	Yes
chr5:14673750-14681733	hsa_circ_0005446	No	Yes	No	No	No	No	Yes
chr12:78334098-78401225	hsa_circ_0005450	No	Yes	No	No	No	No	Yes
chr9:36581640-36589649	hsa_circ_0005460	No	Yes	No	No	No	No	Yes
chr5:87516379-87541609	hsa_circ_0005476	No	Yes	No	No	No	No	Yes
chr17:3955264-3961449	hsa_circ_0005479	No	Yes	No	No	No	No	Yes
chr12:66597490-66622150	hsa_circ_0005505	No	Yes	No	No	No	No	Yes
chr18:55398858-55399064	hsa_circ_0005525	No	Yes	Yes	Yes	No	No	Yes
chr15:91542906-91543205	hsa_circ_0005529	No	Yes	Yes	Yes	Yes	Yes	Yes
chr12:1107489-1137738	hsa_circ_0005534	No	Yes	No	No	No	No	Yes
chr5:94204037-94248681	hsa_circ_0005540	No	Yes	Yes	Yes	No	No	Yes
chr12:78334098-78452895	hsa_circ_0005550	No	Yes	No	No	No	No	Yes
chr2:63206322-63223901	hsa_circ_0005552	No	Yes	No	No	No	No	Yes
chr2:15693549-15698758	hsa_circ_0005556	No	Yes	Yes	No	No	Yes	Yes
chr19:18285849-18286507	hsa_circ_0005571	No	Yes	No	No	No	No	Yes
chr1:22404921-22413359	hsa_circ_0005576	No	Yes	No	No	No	No	Yes
chr7:6465618-6474651	hsa_circ_0005601	No	Yes	No	No	No	No	Yes
chr17:11958205-12016677	hsa_circ_0005603	No	Yes	Yes	Yes	Yes	No	Yes
chr11:108198371-108202764	hsa_circ_0005612	No	Yes	No	No	No	No	Yes
chr10:105382226-105420872	hsa_circ_0005620	No	Yes	Yes	Yes	No	No	Yes
chr18:196636-204692	hsa_circ_0005653	No	Yes	No	No	No	No	Yes
chr4:121675707-121732604	hsa_circ_0005654	No	Yes	No	No	No	No	Yes
chr1:165648678-165652347	hsa_circ_0005666	No	Yes	No	No	No	No	Yes
chr1:28116072-28128326	hsa_circ_0005672	No	Yes	No	No	No	No	Yes
chr20:33077070-33092208	hsa_circ_0005677	No	Yes	No	No	No	No	Yes
chr2:230723487-230725247	hsa_circ_0005689	No	Yes	No	No	No	No	Yes
chr2:32399131-32409407	hsa_circ_0005695	No	Yes	No	No	No	No	Yes
chr16:19627435-19663412	hsa_circ_0005699	No	Yes	No	No	No	No	Yes
chr5:174919097-174919270	hsa_circ_0005714	No	Yes	No	No	No	No	Yes
chr1:95609446-95639445	hsa_circ_0005720	No	Yes	No	No	No	No	Yes
chr15:75219106-75221573	hsa_circ_0005725	No	Yes	No	No	No	No	Yes
chr5:138979956-138994551	hsa_circ_0005728	No	Yes	No	No	No	No	Yes
chr1:21415630-21437876	hsa_circ_0005735	No	Yes	No	No	No	No	Yes
chr2:63711737-63720074	hsa_circ_0005762	No	Yes	No	No	No	No	Yes
chr6:128385902-128388937	hsa_circ_0005771	No	Yes	No	No	No	No	Yes
chr9:99314077-99327765	hsa_circ_0005789	No	Yes	No	No	No	No	Yes
chr11:58317258-58322413	hsa_circ_0005795	No	Yes	Yes	No	No	Yes	Yes
chr1:66378927-66403383	hsa_circ_0005822	No	Yes	No	No	No	No	Yes
chr1:8568685-8617582	hsa_circ_0005829	No	Yes	No	No	No	No	Yes
chr4:905460-907456	hsa_circ_0005830	No	Yes	No	No	No	No	Yes
chr8:42924697-42927450	hsa_circ_0005847	No	Yes	No	No	No	No	Yes
chr2:63206322-63217975	hsa_circ_0005852	No	Yes	No	No	No	No	Yes
chr10:12126538-12133683	hsa_circ_0005854	No	Yes	No	No	No	No	Yes
chr2:168920009-168986268	hsa_circ_0005882	No	Yes	No	No	No	No	Yes
chr15:85657103-85661070	hsa_circ_0005889	No	Yes	No	No	No	No	Yes
chr2:172305190-172314585	hsa_circ_0005904	No	Yes	No	No	No	No	Yes
chr1:180793888-180794480	hsa_circ_0005909	No	Yes	Yes	No	No	No	Yes
chr4:54265896-54294350	hsa_circ_0005912	No	Yes	Yes	Yes	Yes	Yes	Yes
chr8:42259305-42260979	hsa_circ_0005927	No	Yes	Yes	Yes	Yes	Yes	Yes
chr7:156619298-156629579	hsa_circ_0005939	No	Yes	No	No	No	No	Yes
chr16:53907697-53922863	hsa_circ_0005941	No	Yes	Yes	Yes	No	No	Yes
chr5:123974825-123980354	hsa_circ_0005949	No	Yes	Yes	No	No	Yes	Yes
chr4:108603170-108615162	hsa_circ_0005965	No	Yes	No	No	No	No	Yes
chr2:24787163-24807429	hsa_circ_0005968	No	Yes	No	No	No	No	Yes
chr11:102076623-102094483	hsa_circ_0005990	No	Yes	No	No	No	No	Yes
chr4:41015599-41016415	hsa_circ_0005991	No	Yes	No	No	No	No	Yes
chr2:200173482-200246543	hsa_circ_0006011	No	Yes	No	No	No	No	Yes
chr12:122181534-122190129	hsa_circ_0006030	No	Yes	No	No	No	No	Yes
chr5:127474288-127488497	hsa_circ_0006034	No	Yes	No	No	No	No	Yes
chr20:5086833-5090091	hsa_circ_0006055	No	Yes	No	No	No	No	Yes
chr8:143425326-143427253	hsa_circ_0006060	No	Yes	No	No	No	No	Yes
chr21:38559349-38568337	hsa_circ_0006075	No	Yes	No	No	No	No	Yes
chr3:124456414-124463050	hsa_circ_0006118	No	Yes	No	No	No	No	Yes
chr3:171965322-171969331	hsa_circ_0006156	No	Yes	No	No	No	No	Yes
chr9:110064315-110068928	hsa_circ_0006174	No	Yes	Yes	Yes	Yes	Yes	Yes
chr11:17899754-18031686	hsa_circ_0006193	No	Yes	No	No	No	No	Yes
chr3:27478878-27490288	hsa_circ_0006215	No	Yes	No	No	No	No	Yes
chr17:35800605-35800763	hsa_circ_0006220	No	Yes	No	Yes	Yes	No	Yes
chr3:185638891-185641772	hsa_circ_0006248	No	Yes	No	No	No	No	Yes
chr17:42161922-42165064	hsa_circ_0006255	No	Yes	No	No	No	No	Yes
chr12:105321750-105322472	hsa_circ_0006260	No	Yes	No	No	No	No	Yes
chr1:58971731-59000003	hsa_circ_0006281	No	Yes	No	No	No	No	Yes
chr8:74868145-74872053	hsa_circ_0006282	No	Yes	Yes	No	No	Yes	Yes
chr1:97981281-98015300	hsa_circ_0006323	No	Yes	Yes	No	Yes	Yes	Yes
chr5:9421788-9437964	hsa_circ_0006329	No	Yes	No	No	No	No	Yes
chr10:98708764-98711953	hsa_circ_0006371	No	Yes	No	No	No	No	Yes
chr9:103204187-103204638	hsa_circ_0006388	No	Yes	No	No	No	No	Yes
chr2:238242092-238245175	hsa_circ_0006401	No	Yes	No	No	No	No	Yes
chr5:67522117-67522837	hsa_circ_0006411	No	Yes	Yes	Yes	Yes	No	Yes
chr8:141889569-141935848	hsa_circ_0006421	No	Yes	No	No	No	No	Yes
chr1:94032835-94033408	hsa_circ_0006427	No	Yes	Yes	Yes	Yes	No	Yes
chr16:18852886-18856973	hsa_circ_0006434	No	Yes	No	No	No	No	Yes
chr9:80409378-80412564	hsa_circ_0006459	No	Yes	No	No	No	No	Yes
chr1:12061457-12062160	hsa_circ_0006470	No	Yes	Yes	No	No	Yes	Yes
chr4:148867767-148887990	hsa_circ_0006473	No	Yes	No	No	No	No	Yes
chr16:21979948-21987564	hsa_circ_0006485	No	Yes	No	No	No	No	Yes
chr7:101870646-101870949	hsa_circ_0006501	No	Yes	No	No	No	No	Yes
chr9:140458885-140459606	hsa_circ_0006502	No	Yes	Yes	No	No	No	Yes
chr1:184675776-184681011	hsa_circ_0006507	No	Yes	No	No	No	No	Yes
chr2:242343242-242375953	hsa_circ_0006511	No	Yes	No	No	No	No	Yes
chr18:39623696-39629569	hsa_circ_0006527	No	Yes	No	No	No	No	Yes
chr15:74963795-74964115	hsa_circ_0006601	No	Yes	No	No	No	No	Yes
chr5:134508189-134509862	hsa_circ_0006652	No	Yes	No	No	No	No	Yes
chr15:28874411-28874587	hsa_circ_0006703	No	Yes	No	No	No	No	Yes
chr10:102019974-102021820	hsa_circ_0006718	No	Yes	No	No	No	No	Yes
chr3:45763491-45776865	hsa_circ_0006722	No	Yes	No	No	No	No	Yes
chr2:63711737-63798760	hsa_circ_0006759	No	Yes	No	No	No	No	Yes
chr7:75104453-76279715	hsa_circ_0006766	No	Yes	Yes	No	No	No	Yes
chr7:151960100-152012423	hsa_circ_0006784	No	Yes	No	No	No	No	Yes
chr17:5235243-5235447	hsa_circ_0006806	No	Yes	No	No	No	No	Yes
chrX:100273959-100274392	hsa_circ_0006830	No	Yes	No	No	No	No	Yes
chr17:34881058-34884033	hsa_circ_0006860	No	Yes	No	No	No	No	Yes
chr1:1735857-1756938	hsa_circ_0006869	No	Yes	No	No	No	No	Yes
chr19:11230767-11231198	hsa_circ_0006877	No	Yes	No	No	No	No	Yes
chr12:133310970-133312098	hsa_circ_0006903	No	Yes	Yes	No	No	No	Yes
chr11:35218292-35229753	hsa_circ_0006912	No	Yes	No	No	No	No	Yes
chr1:27087346-27089776	hsa_circ_0006913	No	Yes	Yes	Yes	Yes	Yes	Yes
chr18:46798547-46812986	hsa_circ_0006914	No	Yes	No	No	No	No	Yes
chr5:78734832-78752841	hsa_circ_0006916	No	Yes	No	No	No	No	Yes
chr4:108603170-108622441	hsa_circ_0006935	No	Yes	Yes	Yes	No	No	Yes
chr3:171830241-171944737	hsa_circ_0006948	No	Yes	No	No	No	No	Yes
chr10:86177526-86185649	hsa_circ_0006956	No	Yes	No	No	No	No	Yes
chr19:13563689-13617039	hsa_circ_0006966	No	Yes	No	No	No	No	Yes
chr19:34921480-34929671	hsa_circ_0006987	No	Yes	No	No	No	No	Yes
chr11:36248634-36248980	hsa_circ_0006988	No	Yes	No	Yes	No	No	Yes
chr18:46783379-46808545	hsa_circ_0007006	No	Yes	Yes	Yes	Yes	Yes	Yes
chr13:113158345-113181798	hsa_circ_0007031	No	Yes	Yes	Yes	Yes	Yes	Yes
chr10:22002700-22016857	hsa_circ_0007084	No	Yes	No	No	No	No	Yes
chr2:100065797-100081447	hsa_circ_0007092	No	Yes	No	No	No	No	Yes
chr15:89656955-89659752	hsa_circ_0007099	No	Yes	Yes	No	No	Yes	Yes
chr18:23612362-23637706	hsa_circ_0007117	No	Yes	No	No	No	No	Yes
chr16:5077135-5078186	hsa_circ_0007146	No	Yes	No	No	No	No	Yes
chr3:171851260-171969331	hsa_circ_0007148	No	Yes	No	No	No	No	Yes
chr10:93185037-93221941	hsa_circ_0007168	No	Yes	No	No	No	No	Yes
chr4:110451444-110452678	hsa_circ_0007184	No	Yes	No	No	No	No	Yes
chr3:50144199-50147121	hsa_circ_0007196	No	Yes	No	No	No	No	Yes
chr12:96104218-96131922	hsa_circ_0007199	No	Yes	No	No	No	No	Yes
chr21:33073307-33078670	hsa_circ_0007207	No	Yes	No	No	No	No	Yes
chr10:7839009-7844817	hsa_circ_0007292	No	Yes	No	No	No	No	Yes
chr17:46109521-46111310	hsa_circ_0007293	No	Yes	No	No	No	No	Yes
chr9:131669435-131671600	hsa_circ_0007311	No	Yes	No	No	No	No	Yes
chr3:110863745-110866331	hsa_circ_0007315	No	Yes	No	No	No	No	Yes
chr6:154762425-154771392	hsa_circ_0007317	No	Yes	No	No	No	No	Yes
chr3:195101737-195112876	hsa_circ_0007331	No	Yes	No	No	No	No	Yes
chr14:80963811-80997230	hsa_circ_0007332	No	Yes	No	No	No	No	Yes
chr9:88307603-88327481	hsa_circ_0007351	No	Yes	No	No	No	No	Yes
chr2:230701563-230744844	hsa_circ_0007381	No	Yes	No	No	No	No	Yes
chr2:32142994-32157204	hsa_circ_0007385	No	Yes	Yes	Yes	Yes	No	Yes
chr2:36668400-36669878	hsa_circ_0007386	No	Yes	Yes	Yes	Yes	No	Yes
chr19:17270204-17273932	hsa_circ_0007396	No	Yes	No	No	No	No	Yes
chr7:32852368-32878278	hsa_circ_0007400	No	Yes	No	No	No	No	Yes
chr2:200173482-200298237	hsa_circ_0007422	No	Yes	No	No	No	No	Yes
chr6:7181356-7189555	hsa_circ_0007429	No	Yes	No	No	No	No	Yes
chr17:11984672-12016677	hsa_circ_0007456	No	Yes	No	No	No	No	Yes
chr4:106367539-106377902	hsa_circ_0007477	No	Yes	No	No	No	No	Yes
chr12:27143382-27152609	hsa_circ_0007478	No	Yes	No	No	No	No	Yes
chr11:72418219-72425366	hsa_circ_0007506	No	Yes	No	No	No	No	Yes
chr16:72845475-72845937	hsa_circ_0007511	No	Yes	No	No	No	No	Yes
chr17:61869771-61877977	hsa_circ_0007534	No	Yes	Yes	Yes	Yes	No	Yes
chr7:55766695-55766841	hsa_circ_0007536	No	Yes	No	No	No	No	Yes
chr1:186359842-186360923	hsa_circ_0007538	No	Yes	No	No	No	No	Yes
chr5:149921131-149922533	hsa_circ_0007551	No	Yes	Yes	No	No	No	Yes
chr12:123983090-123984083	hsa_circ_0007552	No	Yes	No	No	No	No	Yes
chr11:76207258-76239510	hsa_circ_0007583	No	Yes	No	No	No	No	Yes
chr1:155340294-155340774	hsa_circ_0007608	No	Yes	No	No	No	No	Yes
chr4:128995614-129003460	hsa_circ_0007619	No	Yes	No	No	No	No	Yes
chr5:14293120-14336836	hsa_circ_0007638	No	Yes	No	No	No	No	Yes
chr22:41721567-41721922	hsa_circ_0007704	No	Yes	No	No	No	No	Yes
chr18:196636-199316	hsa_circ_0007706	No	Yes	No	No	No	No	Yes
chr10:98667021-98667504	hsa_circ_0007707	No	Yes	Yes	No	No	Yes	Yes
chr2:238933982-238944581	hsa_circ_0007713	No	Yes	No	No	No	No	Yes
chr19:1271327-1272050	hsa_circ_0007715	No	Yes	No	No	No	No	Yes
chr18:74090809-74092259	hsa_circ_0007725	No	Yes	No	No	No	No	Yes
chr14:24735635-24737825	hsa_circ_0007750	No	Yes	No	No	No	No	Yes
chr13:101020725-101101559	hsa_circ_0007754	No	Yes	No	No	No	No	Yes
chr6:144086397-144086935	hsa_circ_0007769	No	Yes	Yes	No	No	No	Yes
chr1:213302869-213349835	hsa_circ_0007772	No	Yes	No	No	No	No	Yes
chr10:70246900-70266475	hsa_circ_0007778	No	Yes	No	No	No	No	Yes
chr9:99537069-99538527	hsa_circ_0007789	No	Yes	No	No	No	No	Yes
chr4:38055819-38104778	hsa_circ_0007820	No	Yes	No	No	No	No	Yes
chr15:75215988-75219228	hsa_circ_0007840	No	Yes	No	No	No	No	Yes
chr10:13779843-13782577	hsa_circ_0007844	No	Yes	No	No	No	No	Yes
chr12:112096539-112097149	hsa_circ_0007885	No	Yes	No	No	No	No	Yes
chr20:5157293-5159602	hsa_circ_0007888	No	Yes	No	No	No	No	Yes
chr1:28362054-28384605	hsa_circ_0007895	No	Yes	No	No	No	No	Yes
chr14:55215532-55231258	hsa_circ_0007924	No	Yes	No	No	No	No	Yes
chr4:52729602-52752804	hsa_circ_0007928	No	Yes	Yes	Yes	Yes	No	Yes
chrX:10534927-10535643	hsa_circ_0007933	No	Yes	No	No	No	No	Yes
chr2:175976295-175986268	hsa_circ_0007967	No	Yes	No	No	No	No	Yes
chr16:11990414-11991892	hsa_circ_0007968	No	Yes	No	No	No	No	Yes
chr14:62188226-62188541	hsa_circ_0007976	No	Yes	No	No	No	No	Yes
chr3:119582265-119595355	hsa_circ_0007986	No	Yes	No	No	No	No	Yes
chr2:172782046-172809519	hsa_circ_0008032	No	Yes	No	No	No	No	Yes
chr8:118830673-118849440	hsa_circ_0008035	No	Yes	No	No	No	No	Yes
chr2:85595808-85596953	hsa_circ_0008059	No	Yes	No	No	No	No	Yes
chr21:37619814-37633030	hsa_circ_0008078	No	Yes	Yes	No	No	Yes	Yes
chr18:55398858-55399061	hsa_circ_0008105	No	Yes	No	No	No	No	Yes
chr7:73122918-73123452	hsa_circ_0008121	No	Yes	No	No	No	No	Yes
chrX:322139-323067	hsa_circ_0008131	No	Yes	No	No	No	No	Yes
chr7:77210743-77212967	hsa_circ_0008139	No	Yes	No	No	Yes	No	Yes
chr12:104376576-104379506	hsa_circ_0008166	No	Yes	No	No	No	No	Yes
chr19:2180711-2191239	hsa_circ_0008186	No	Yes	No	No	No	No	Yes
chr11:76224429-76239510	hsa_circ_0008189	No	Yes	No	No	No	No	Yes
chr20:1433137-1435777	hsa_circ_0008198	No	Yes	No	No	No	No	Yes
chr3:71090478-71102924	hsa_circ_0008234	No	Yes	No	No	No	No	Yes
chr20:50342357-50346517	hsa_circ_0008253	No	Yes	No	No	No	No	Yes
chr13:96485180-96489456	hsa_circ_0008274	No	Yes	No	No	No	No	Yes
chr1:12359258-12368698	hsa_circ_0008275	No	Yes	No	No	No	No	Yes
chr10:17746429-17747740	hsa_circ_0008311	No	Yes	No	No	No	No	Yes
chr9:33935836-33941860	hsa_circ_0008344	No	Yes	No	No	No	No	Yes
chr8:141828375-141874498	hsa_circ_0008345	No	Yes	Yes	Yes	Yes	No	Yes
chr2:109288780-109289485	hsa_circ_0008348	No	Yes	No	No	No	No	Yes
chr3:197592293-197602646	hsa_circ_0008351	No	Yes	No	No	No	No	Yes
chr11:86778735-86802437	hsa_circ_0008359	No	Yes	No	No	No	No	Yes
chr2:224856519-224866639	hsa_circ_0008365	No	Yes	No	No	No	No	Yes
chr17:18700891-18707579	hsa_circ_0008372	No	Yes	No	No	No	No	Yes
chr1:6727768-6741097	hsa_circ_0008389	No	Yes	No	No	No	No	Yes
chr3:119222378-119222868	hsa_circ_0008394	No	Yes	Yes	No	No	Yes	Yes
chr17:76396815-76397138	hsa_circ_0008410	No	Yes	No	No	No	No	Yes
chr5:94244955-94259726	hsa_circ_0008417	No	Yes	No	No	No	No	Yes
chr1:66378927-66384518	hsa_circ_0008433	No	Yes	Yes	Yes	No	No	Yes
chr18:77488906-77496521	hsa_circ_0008435	No	Yes	No	No	No	No	Yes
chr4:1902352-1906105	hsa_circ_0008460	No	Yes	No	No	No	No	Yes
chr14:65898754-65922436	hsa_circ_0008468	No	Yes	No	No	No	No	Yes
chr1:27056141-27059283	hsa_circ_0008494	No	Yes	Yes	No	No	Yes	Yes
chr12:78334098-78415642	hsa_circ_0008509	No	Yes	Yes	Yes	Yes	Yes	Yes
chr6:107031202-107050797	hsa_circ_0008514	No	Yes	No	No	No	No	Yes
chr2:65473657-65492309	hsa_circ_0008529	No	Yes	No	No	No	No	Yes
chr16:48311248-48337216	hsa_circ_0008558	No	Yes	No	No	No	No	Yes
chr12:133324417-133331719	hsa_circ_0008567	No	Yes	No	No	No	No	Yes
chr3:196817782-196846401	hsa_circ_0008583	No	Yes	No	No	No	No	Yes
chr18:7754370-7755918	hsa_circ_0008584	No	Yes	No	No	No	No	Yes
chr4:151719232-151738409	hsa_circ_0008618	No	Yes	No	No	No	No	Yes
chr10:32854485-32873232	hsa_circ_0008679	No	Yes	No	No	No	No	Yes
chr9:16727794-16738483	hsa_circ_0008732	No	Yes	Yes	Yes	Yes	Yes	Yes
chr14:23502576-23502883	hsa_circ_0008758	No	Yes	No	No	No	No	Yes
chr19:10368897-10369361	hsa_circ_0008762	No	Yes	No	No	No	No	Yes
chr2:9490936-9508648	hsa_circ_0008768	No	Yes	No	No	No	No	Yes
chr19:44248923-44254899	hsa_circ_0008781	No	Yes	No	No	No	No	Yes
chr22:42204878-42209826	hsa_circ_0008806	No	Yes	No	No	No	No	Yes
chr9:110062421-110074018	hsa_circ_0008812	No	Yes	No	No	No	No	Yes
chr22:32874967-32875262	hsa_circ_0008832	No	Yes	Yes	No	No	Yes	Yes
chr13:53196123-53201713	hsa_circ_0008868	No	Yes	No	No	No	No	Yes
chr4:20270432-20270504	hsa_circ_0008907	No	Yes	No	No	No	No	Yes
chr4:183836075-183836728	hsa_circ_0008910	No	Yes	No	No	No	No	Yes
chr10:126631025-126655350	hsa_circ_0008915	No	Yes	No	No	No	No	Yes
chr2:200213423-200298237	hsa_circ_0008928	No	Yes	No	No	No	No	Yes
chr12:12332743-12340053	hsa_circ_0008932	No	Yes	No	No	No	No	Yes
chr8:131164981-131193126	hsa_circ_0008934	No	Yes	No	No	No	No	Yes
chr15:40477365-40477843	hsa_circ_0008946	No	Yes	No	No	No	No	Yes
chr7:22999874-23030758	hsa_circ_0008951	No	Yes	No	No	No	No	Yes
chr5:95249474-95255249	hsa_circ_0008962	No	Yes	No	No	No	No	Yes
chr2:47134948-47136316	hsa_circ_0008979	No	Yes	No	No	No	No	Yes
chr15:66641397-66641775	hsa_circ_0008988	No	Yes	No	No	No	No	Yes
chr6:86267693-86277295	hsa_circ_0008991	No	Yes	No	No	No	No	Yes
chr14:103871412-103871604	hsa_circ_0008995	No	Yes	No	No	No	No	Yes
chrY:21749095-21749393	hsa_circ_0009024	No	Yes	No	No	No	No	Yes
chr9:109734285-109746690	hsa_circ_0009029	No	Yes	No	No	No	No	Yes
chr12:50385780-50386438	hsa_circ_0009035	No	Yes	No	No	No	No	Yes
chr2:72945231-72960247	hsa_circ_0009043	No	Yes	No	No	No	No	Yes
chr16:14738130-14738466	hsa_circ_0009065	No	Yes	No	No	No	No	Yes
chr17:45668082-45682918	hsa_circ_0009068	No	Yes	No	No	No	No	Yes
chr20:30380537-30382351	hsa_circ_0009098	No	Yes	No	No	No	No	Yes
chr1:33133825-33135164	hsa_circ_0009103	No	Yes	No	No	No	No	Yes
chr3:183454505-183480067	hsa_circ_0009131	No	Yes	No	No	No	No	Yes
chr1:6021853-6029319	hsa_circ_0009135	No	Yes	No	No	No	No	Yes
chr11:118940943-118944661	hsa_circ_0009166	No	Yes	No	No	No	No	Yes
chr5:95242226-95268417	hsa_circ_0009176	No	Yes	No	No	No	No	Yes
chr1:709550-714068	hsa_circ_0009183	No	Yes	No	No	No	No	Yes
chr1:1158623-1164326	hsa_circ_0009244	No	Yes	No	No	No	No	Yes
chr1:1192371-1198766	hsa_circ_0009248	No	Yes	No	No	No	No	Yes
chr1:1198725-1203372	hsa_circ_0009252	No	Yes	No	No	No	No	Yes
chr1:1229781-1233313	hsa_circ_0009254	No	Yes	No	No	No	No	Yes
chr1:1477052-1510262	hsa_circ_0009297	No	Yes	No	No	No	No	Yes
chr1:1737913-1737977	hsa_circ_0009355	No	Yes	No	No	No	No	Yes
chr1:1747194-1747301	hsa_circ_0009359	No	Yes	No	No	No	No	Yes
chr1:1749275-1770677	hsa_circ_0009361	No	Yes	No	No	No	No	Yes
chr1:1756835-1770677	hsa_circ_0009362	No	Yes	No	No	No	No	Yes
chr1:6324331-6399649	hsa_circ_0009502	No	Yes	No	No	No	No	Yes
chr1:6324331-6420764	hsa_circ_0009503	No	Yes	No	No	No	No	Yes
chr1:8923293-8928116	hsa_circ_0009618	No	Yes	No	No	No	No	Yes
chr1:8927175-8927309	hsa_circ_0009626	No	Yes	No	No	No	No	Yes
chr1:11130956-11137005	hsa_circ_0009759	No	Yes	No	No	No	No	Yes
chr1:11217208-11259460	hsa_circ_0009821	No	Yes	No	No	No	No	Yes
chr1:12032928-12033054	hsa_circ_0009904	No	Yes	No	No	No	No	Yes
chr1:12049221-12052747	hsa_circ_0009910	No	Yes	Yes	Yes	Yes	No	Yes
chr1:12335881-12338095	hsa_circ_0009964	No	Yes	No	No	No	No	Yes
chr1:15361244-15370655	hsa_circ_0010030	No	Yes	No	No	No	No	Yes
chr1:16084668-16113084	hsa_circ_0010090	No	Yes	Yes	No	No	No	Yes
chr1:16621277-16621412	hsa_circ_0010142	No	Yes	No	No	No	No	Yes
chr1:17303391-17307173	hsa_circ_0010171	No	Yes	No	No	No	No	Yes
chr1:17303603-17307173	hsa_circ_0010172	No	Yes	No	No	No	No	Yes
chr1:17350467-17350569	hsa_circ_0010189	No	Yes	No	No	No	No	Yes
chr1:19499357-19501527	hsa_circ_0010358	No	Yes	No	No	No	No	Yes
chr1:21415630-21415706	hsa_circ_0010497	No	Yes	No	No	No	No	Yes
chr1:21553651-21554534	hsa_circ_0010501	No	Yes	No	No	No	No	Yes
chr1:22007300-22021714	hsa_circ_0010523	No	Yes	No	No	No	No	Yes
chr1:23208851-23208976	hsa_circ_0010795	No	Yes	No	No	No	No	Yes
chr1:23221964-23222073	hsa_circ_0010797	No	Yes	No	No	No	No	Yes
chr1:23221964-23235664	hsa_circ_0010798	No	Yes	No	No	No	No	Yes
chr1:26758772-26786635	hsa_circ_0010996	No	Yes	No	No	No	No	Yes
chr1:28120043-28128326	hsa_circ_0011092	No	Yes	No	No	No	No	Yes
chr1:28223515-28224218	hsa_circ_0011107	No	Yes	Yes	No	No	Yes	Yes
chr1:28806962-28807116	hsa_circ_0011142	No	Yes	No	No	No	No	Yes
chr1:29010094-29023596	hsa_circ_0011163	No	Yes	No	No	No	No	Yes
chr1:29063135-29096287	hsa_circ_0011164	No	Yes	No	No	No	No	Yes
chr1:29313942-29323831	hsa_circ_0011168	No	Yes	No	No	No	No	Yes
chr1:29637967-29639218	hsa_circ_0011201	No	Yes	No	No	No	No	Yes
chr1:31414844-31423108	hsa_circ_0011222	No	Yes	No	No	No	No	Yes
chr1:31422973-31501711	hsa_circ_0011232	No	Yes	No	No	No	No	Yes
chr1:31896539-31899670	hsa_circ_0011279	No	Yes	No	No	No	No	Yes
chr1:32194198-32207818	hsa_circ_0011316	No	Yes	No	No	No	No	Yes
chr1:32691771-32692131	hsa_circ_0011385	No	Yes	Yes	No	No	No	Yes
chr1:35824525-35827390	hsa_circ_0011536	No	Yes	No	No	No	No	Yes
chr1:36211051-36212593	hsa_circ_0011588	No	Yes	No	No	No	No	Yes
chr1:41578954-41618413	hsa_circ_0011946	No	Yes	Yes	Yes	Yes	No	Yes
chr1:43142254-43142429	hsa_circ_0011977	No	Yes	No	No	No	No	Yes
chr1:44054401-44054671	hsa_circ_0012077	No	Yes	No	No	No	No	Yes
chr1:44086124-44086903	hsa_circ_0012092	No	Yes	No	No	No	No	Yes
chr1:44773981-44785416	hsa_circ_0012144	No	Yes	No	No	No	No	Yes
chr1:45340349-45341367	hsa_circ_0012185	No	Yes	No	No	No	No	Yes
chr1:46032240-46034356	hsa_circ_0012232	No	Yes	No	No	No	No	Yes
chr1:46383010-46425149	hsa_circ_0012283	No	Yes	No	No	No	No	Yes
chr1:47037734-47037839	hsa_circ_0012350	No	Yes	No	No	No	No	Yes
chr1:51001040-51050483	hsa_circ_0012396	No	Yes	No	No	No	No	Yes
chr1:51001040-51061888	hsa_circ_0012397	No	Yes	No	No	No	No	Yes
chr1:51049323-51204626	hsa_circ_0012403	No	Yes	No	No	No	No	Yes
chr1:51875206-51913807	hsa_circ_0012442	No	Yes	No	No	No	No	Yes
chr1:52954580-52954707	hsa_circ_0012547	No	Yes	No	No	No	No	Yes
chr1:54506428-54509198	hsa_circ_0012634	No	Yes	No	No	No	No	Yes
chr1:55330975-55341720	hsa_circ_0012671	No	Yes	No	No	No	No	Yes
chr1:55340765-55341720	hsa_circ_0012673	No	Yes	Yes	Yes	Yes	No	Yes
chr1:58996272-58996401	hsa_circ_0012722	No	Yes	No	No	No	No	Yes
chr1:61743191-61872399	hsa_circ_0012756	No	Yes	No	No	No	No	Yes
chr1:65016276-65068595	hsa_circ_0012844	No	Yes	No	No	No	No	Yes
chr1:65095037-65099943	hsa_circ_0012845	No	Yes	No	No	No	No	Yes
chr1:65129377-65130362	hsa_circ_0012848	No	Yes	No	No	No	No	Yes
chr1:65334993-65352024	hsa_circ_0012876	No	Yes	No	No	No	No	Yes
chr1:70694104-70715730	hsa_circ_0012935	No	Yes	No	No	No	No	Yes
chr1:93300335-93303190	hsa_circ_0013181	No	Yes	No	No	No	No	Yes
chr1:94360169-94363454	hsa_circ_0013222	No	Yes	No	No	No	No	Yes
chr1:100843101-100856380	hsa_circ_0013323	No	Yes	No	No	No	No	Yes
chr1:100905487-100908552	hsa_circ_0013325	No	Yes	No	No	No	No	Yes
chr1:100905487-100963763	hsa_circ_0013327	No	Yes	No	No	No	No	Yes
chr1:100960373-100964818	hsa_circ_0013330	No	Yes	No	No	No	No	Yes
chr1:113661854-113662145	hsa_circ_0013587	No	Yes	No	No	No	No	Yes
chr1:114128008-114157280	hsa_circ_0013591	No	Yes	No	No	No	No	Yes
chr1:145601529-145601852	hsa_circ_0013912	No	Yes	No	No	No	No	Yes
chr1:151206672-151212515	hsa_circ_0014130	No	Yes	Yes	Yes	Yes	No	Yes
chr1:151955385-151958727	hsa_circ_0014202	No	Yes	No	No	No	No	Yes
chr1:153732786-153732866	hsa_circ_0014302	No	Yes	No	No	No	No	Yes
chr1:153901976-153902918	hsa_circ_0014319	No	Yes	No	No	No	No	Yes
chr1:153915353-153915606	hsa_circ_0014342	No	Yes	No	No	No	No	Yes
chr1:155385534-155429689	hsa_circ_0014586	No	Yes	No	No	No	No	Yes
chr1:155695172-155695810	hsa_circ_0014614	No	Yes	No	No	No	No	Yes
chr1:155695172-155706854	hsa_circ_0014617	No	Yes	No	No	No	No	Yes
chr1:156848913-156849949	hsa_circ_0014798	No	Yes	No	No	No	No	Yes
chr1:161748033-161748110	hsa_circ_0015015	No	Yes	No	No	No	No	Yes
chr1:174188262-174200493	hsa_circ_0015326	No	Yes	No	No	No	No	Yes
chr1:179306971-179310445	hsa_circ_0015438	No	Yes	No	No	No	No	Yes
chr1:179310162-179318077	hsa_circ_0015447	No	Yes	No	No	No	No	Yes
chr1:179311248-179312770	hsa_circ_0015449	No	Yes	Yes	No	No	Yes	Yes
chr1:179961196-180031501	hsa_circ_0015472	No	Yes	No	No	No	No	Yes
chr1:181724372-181727247	hsa_circ_0015540	No	Yes	No	No	No	No	Yes
chr1:183072462-183087281	hsa_circ_0015581	No	Yes	No	No	No	No	Yes
chr1:184679527-184679681	hsa_circ_0015652	No	Yes	No	No	No	No	Yes
chr1:184774757-184777369	hsa_circ_0015658	No	Yes	No	No	No	No	Yes
chr1:186059889-186086247	hsa_circ_0015694	No	Yes	No	No	No	No	Yes
chr1:186359842-186367573	hsa_circ_0015725	No	Yes	No	No	No	No	Yes
chr1:186862142-186909226	hsa_circ_0015730	No	Yes	No	No	No	No	Yes
chr1:196706604-196712758	hsa_circ_0015756	No	Yes	Yes	Yes	No	No	Yes
chr1:196711004-196715129	hsa_circ_0015758	No	Yes	No	No	No	No	Yes
chr1:200729966-200730226	hsa_circ_0015837	No	Yes	No	No	No	No	Yes
chr1:201778291-201778389	hsa_circ_0015906	No	Yes	No	No	No	No	Yes
chr1:201841955-201844356	hsa_circ_0015948	No	Yes	No	No	No	No	Yes
chr1:203595914-203702528	hsa_circ_0016070	No	Yes	No	No	No	No	Yes
chr1:203802918-203809502	hsa_circ_0016113	No	Yes	No	No	No	No	Yes
chr1:206902054-206902194	hsa_circ_0016261	No	Yes	No	No	No	No	Yes
chr1:207236691-207238505	hsa_circ_0016285	No	Yes	No	No	No	No	Yes
chr1:207495726-207500182	hsa_circ_0016291	No	Yes	No	No	No	No	Yes
chr1:207497903-207500182	hsa_circ_0016292	No	Yes	No	No	No	No	Yes
chr1:207500096-207500182	hsa_circ_0016294	No	Yes	No	No	No	No	Yes
chr1:212977661-212977993	hsa_circ_0016404	No	Yes	No	No	No	No	Yes
chr1:213134507-213147412	hsa_circ_0016418	No	Yes	No	No	No	No	Yes
chr1:220379248-220384344	hsa_circ_0016514	No	Yes	No	No	No	No	Yes
chr1:226037612-226043641	hsa_circ_0016674	No	Yes	No	No	No	No	Yes
chr1:226037612-226047049	hsa_circ_0016675	No	Yes	No	No	No	No	Yes
chr1:226040364-226050278	hsa_circ_0016677	No	Yes	No	No	No	No	Yes
chr1:227935392-227947186	hsa_circ_0016760	No	Yes	Yes	Yes	Yes	No	Yes
chr1:228581376-228594517	hsa_circ_0016788	No	Yes	No	No	No	No	Yes
chr1:230798886-230807386	hsa_circ_0016867	No	Yes	No	No	No	No	Yes
chr1:232574853-232596907	hsa_circ_0016913	No	Yes	No	No	No	No	Yes
chr1:233248544-233297109	hsa_circ_0016952	No	Yes	No	No	No	No	Yes
chr1:235600636-235602237	hsa_circ_0017059	No	Yes	No	No	No	No	Yes
chr1:235747039-235758811	hsa_circ_0017076	No	Yes	No	No	No	No	Yes
chr1:243219615-243233006	hsa_circ_0017198	No	Yes	No	No	No	No	Yes
chr1:243222779-243242354	hsa_circ_0017202	No	Yes	No	No	No	No	Yes
chr1:243736227-244006584	hsa_circ_0017248	No	Yes	No	No	No	No	Yes
chr1:247020992-247061638	hsa_circ_0017322	No	Yes	No	No	No	No	Yes
chr10:355970-402446	hsa_circ_0017370	No	Yes	No	No	No	No	Yes
chr10:355970-532470	hsa_circ_0017373	No	Yes	No	No	No	No	Yes
chr10:1125950-1126046	hsa_circ_0017445	No	Yes	No	No	No	No	Yes
chr10:1170157-1170964	hsa_circ_0017469	No	Yes	No	No	No	No	Yes
chr10:4879650-4882018	hsa_circ_0017524	No	Yes	No	No	No	No	Yes
chr10:7657944-7697638	hsa_circ_0017650	No	Yes	No	No	No	No	Yes
chr10:7840952-7844817	hsa_circ_0017673	No	Yes	No	No	No	No	Yes
chr10:12123470-12155063	hsa_circ_0017731	No	Yes	No	No	No	No	Yes
chr10:12129533-12133683	hsa_circ_0017732	No	Yes	No	No	No	No	Yes
chr10:12130984-12133683	hsa_circ_0017737	No	Yes	No	No	No	No	Yes
chr10:12133511-12133683	hsa_circ_0017739	No	Yes	No	No	No	No	Yes
chr10:20465927-20466338	hsa_circ_0017927	No	Yes	No	No	No	No	Yes
chr10:22171210-22218070	hsa_circ_0017962	No	Yes	No	No	No	No	Yes
chr10:24783428-24802363	hsa_circ_0017974	No	Yes	No	No	No	No	Yes
chr10:27024168-27024508	hsa_circ_0018004	No	Yes	No	No	No	No	Yes
chr10:32860786-32873232	hsa_circ_0018142	No	Yes	No	No	No	No	Yes
chr10:34558584-34573173	hsa_circ_0018168	No	Yes	Yes	Yes	No	No	Yes
chr10:35320418-35322201	hsa_circ_0018186	No	Yes	No	No	No	No	Yes
chr10:46158989-46159290	hsa_circ_0018281	No	Yes	No	No	No	No	Yes
chr10:46968580-46969453	hsa_circ_0018289	No	Yes	Yes	Yes	Yes	Yes	Yes
chr10:51754154-51770259	hsa_circ_0018381	No	Yes	No	No	No	No	Yes
chr10:52103251-52104105	hsa_circ_0018400	No	Yes	No	No	No	No	Yes
chr10:52193235-52350007	hsa_circ_0018401	No	Yes	No	No	No	No	Yes
chr10:52220432-52226692	hsa_circ_0018402	No	Yes	No	No	No	No	Yes
chr10:52220432-52350007	hsa_circ_0018403	No	Yes	No	No	No	No	Yes
chr10:52279590-52350007	hsa_circ_0018405	No	Yes	No	No	No	No	Yes
chr10:60558158-60558320	hsa_circ_0018424	No	Yes	No	No	No	No	Yes
chr10:60558815-60580228	hsa_circ_0018428	No	Yes	No	No	No	No	Yes
chr10:70252888-70253327	hsa_circ_0018534	No	Yes	No	No	No	No	Yes
chr10:71968960-71977687	hsa_circ_0018649	No	Yes	No	No	No	No	Yes
chr10:75214169-75239275	hsa_circ_0018814	No	Yes	No	No	No	No	Yes
chr10:76910271-76928416	hsa_circ_0018905	No	Yes	No	No	No	No	Yes
chr10:76970891-76982160	hsa_circ_0018909	No	Yes	No	No	No	No	Yes
chr10:86198267-86237420	hsa_circ_0018998	No	Yes	No	No	No	No	Yes
chr10:94653105-94679807	hsa_circ_0019172	No	Yes	No	No	No	No	Yes
chr10:98287787-98290365	hsa_circ_0019290	No	Yes	No	No	No	No	Yes
chr10:103552595-103570071	hsa_circ_0019607	No	Yes	No	No	No	No	Yes
chr10:104243916-104245490	hsa_circ_0019749	No	Yes	No	No	No	No	Yes
chr10:108458971-108466392	hsa_circ_0019984	No	Yes	No	No	No	No	Yes
chr10:116211382-116247775	hsa_circ_0020068	No	Yes	No	No	No	No	Yes
chr10:116590610-116608496	hsa_circ_0020080	No	Yes	No	No	No	No	Yes
chr10:117884731-118031787	hsa_circ_0020102	No	Yes	No	No	No	No	Yes
chr10:119042605-119049859	hsa_circ_0020123	No	Yes	Yes	No	No	No	Yes
chr10:120933248-120934104	hsa_circ_0020175	No	Yes	No	No	No	No	Yes
chr10:124344786-124385481	hsa_circ_0020280	No	Yes	No	No	No	No	Yes
chr10:124612012-124648239	hsa_circ_0020290	No	Yes	No	No	No	No	Yes
chr10:126185529-126186697	hsa_circ_0020313	No	Yes	No	No	No	No	Yes
chr11:977094-992685	hsa_circ_0020743	No	Yes	No	No	No	No	Yes
chr11:1213089-1213750	hsa_circ_0020752	No	Yes	No	No	No	No	Yes
chr11:1213089-1214207	hsa_circ_0020753	No	Yes	No	No	No	No	Yes
chr11:1213089-1217701	hsa_circ_0020756	No	Yes	No	No	No	No	Yes
chr11:1213089-1217946	hsa_circ_0020757	No	Yes	No	No	No	No	Yes
chr11:1213089-1218134	hsa_circ_0020758	No	Yes	No	No	No	No	Yes
chr11:1213089-1220716	hsa_circ_0020762	No	Yes	No	No	No	No	Yes
chr11:1217101-1222366	hsa_circ_0020763	No	Yes	No	No	No	No	Yes
chr11:2017105-2017228	hsa_circ_0020788	No	Yes	No	No	No	No	Yes
chr11:2017308-2017651	hsa_circ_0020790	No	Yes	No	No	No	No	Yes
chr11:6499967-6501693	hsa_circ_0021001	No	Yes	Yes	Yes	Yes	No	Yes
chr11:6559612-6560040	hsa_circ_0021021	No	Yes	No	No	No	No	Yes
chr11:10824757-10824841	hsa_circ_0021265	No	Yes	No	No	No	No	Yes
chr11:17464266-17464859	hsa_circ_0021409	No	Yes	No	No	No	No	Yes
chr11:20122482-20143147	hsa_circ_0021496	No	Yes	No	No	No	No	Yes
chr11:32948702-32956981	hsa_circ_0021570	No	Yes	No	No	No	No	Yes
chr11:32949507-32949669	hsa_circ_0021573	No	Yes	No	No	No	No	Yes
chr11:34098106-34112225	hsa_circ_0021633	No	Yes	No	No	No	No	Yes
chr11:34978930-34979130	hsa_circ_0021711	No	Yes	No	No	No	No	Yes
chr11:35160416-35222742	hsa_circ_0021714	No	Yes	No	No	No	No	Yes
chr11:35211381-35222742	hsa_circ_0021720	No	Yes	No	No	No	No	Yes
chr11:47819330-47823482	hsa_circ_0022075	No	Yes	No	No	No	No	Yes
chr11:47823362-47825088	hsa_circ_0022080	No	Yes	Yes	No	No	Yes	Yes
chr11:57460082-57463515	hsa_circ_0022168	No	Yes	No	No	No	No	Yes
chr11:59375956-59378062	hsa_circ_0022199	No	Yes	No	No	No	No	Yes
chr11:61314648-61318935	hsa_circ_0022342	No	Yes	Yes	No	No	Yes	Yes
chr11:61543793-61547762	hsa_circ_0022351	No	Yes	No	No	No	No	Yes
chr11:61605249-61608197	hsa_circ_0022382	No	Yes	No	No	No	No	Yes
chr11:61605249-61615756	hsa_circ_0022383	No	Yes	Yes	No	No	Yes	Yes
chr11:61630443-61631258	hsa_circ_0022392	No	Yes	Yes	No	No	Yes	Yes
chr11:65338861-65339239	hsa_circ_0022839	No	Yes	No	No	No	No	Yes
chr11:65635765-65636100	hsa_circ_0022912	No	Yes	No	No	No	No	Yes
chr11:66133406-66133702	hsa_circ_0022981	No	Yes	No	No	No	No	Yes
chr11:66985201-66986874	hsa_circ_0023064	No	Yes	No	No	No	No	Yes
chr11:67376022-67376193	hsa_circ_0023121	No	Yes	No	No	No	No	Yes
chr11:68830351-68848967	hsa_circ_0023293	No	Yes	No	No	No	No	Yes
chr11:72406762-72423384	hsa_circ_0023461	No	Yes	No	No	No	No	Yes
chr11:72469574-72504750	hsa_circ_0023472	No	Yes	No	No	No	No	Yes
chr11:73796662-73850873	hsa_circ_0023546	No	Yes	No	No	No	No	Yes
chr11:74570202-74618318	hsa_circ_0023597	No	Yes	No	No	No	No	Yes
chr11:74570202-74632392	hsa_circ_0023598	No	Yes	No	No	No	No	Yes
chr11:75590922-75623083	hsa_circ_0023637	No	Yes	No	No	No	No	Yes
chr11:75727858-75728024	hsa_circ_0023642	No	Yes	Yes	No	No	No	Yes
chr11:77618762-77702345	hsa_circ_0023733	No	Yes	No	No	No	No	Yes
chr11:85685750-85742653	hsa_circ_0023891	No	Yes	No	No	No	No	Yes
chr11:85707868-85742653	hsa_circ_0023923	No	Yes	No	No	No	No	Yes
chr11:85718584-85742653	hsa_circ_0023936	No	Yes	No	No	No	No	Yes
chr11:85723323-85742653	hsa_circ_0023940	No	Yes	No	No	No	No	Yes
chr11:85742510-85742653	hsa_circ_0023944	No	Yes	No	No	No	No	Yes
chr11:86017286-86017524	hsa_circ_0023956	No	Yes	Yes	Yes	Yes	No	Yes
chr11:89106599-89135710	hsa_circ_0023983	No	Yes	No	No	No	No	Yes
chr11:89133184-89135710	hsa_circ_0023984	No	Yes	Yes	Yes	No	No	Yes
chr11:89155069-89185063	hsa_circ_0023988	No	Yes	No	No	No	No	Yes
chr11:101981191-102104154	hsa_circ_0024093	No	Yes	No	No	No	No	Yes
chr11:107675443-107686691	hsa_circ_0024166	No	Yes	No	No	No	No	Yes
chr11:107916996-107925682	hsa_circ_0024169	No	Yes	Yes	Yes	No	Yes	Yes
chr11:117052522-117061456	hsa_circ_0024378	No	Yes	No	No	No	No	Yes
chr11:121358740-121491947	hsa_circ_0024666	No	Yes	No	No	No	No	Yes
chr11:121420668-121440979	hsa_circ_0024676	No	Yes	No	No	No	No	Yes
chr11:123489400-123489932	hsa_circ_0024731	No	Yes	No	No	No	No	Yes
chr11:125472197-125474142	hsa_circ_0024766	No	Yes	No	No	No	No	Yes
chr11:125482486-125483072	hsa_circ_0024787	No	Yes	No	No	No	No	Yes
chr11:126326243-126333202	hsa_circ_0024827	No	Yes	No	No	No	No	Yes
chr11:129990600-129990713	hsa_circ_0024869	No	Yes	No	No	No	No	Yes
chr11:130749518-130749606	hsa_circ_0024892	No	Yes	No	Yes	Yes	No	Yes
chr12:660087-660197	hsa_circ_0024955	No	Yes	No	No	No	No	Yes
chr12:1399017-1481143	hsa_circ_0024997	No	Yes	No	Yes	No	No	Yes
chr12:2224389-2229596	hsa_circ_0025016	No	Yes	No	No	No	No	Yes
chr12:2975558-2977920	hsa_circ_0025039	No	Yes	Yes	No	No	No	Yes
chr12:3724100-3768820	hsa_circ_0025051	No	Yes	No	No	No	No	Yes
chr12:6439763-6439877	hsa_circ_0025126	No	Yes	No	No	No	No	Yes
chr12:6645849-6646176	hsa_circ_0025188	No	Yes	No	No	No	No	Yes
chr12:6646085-6646382	hsa_circ_0025194	No	Yes	No	No	No	No	Yes
chr12:7241205-7244276	hsa_circ_0025332	No	Yes	No	No	No	No	Yes
chr12:8866406-8906689	hsa_circ_0025373	No	Yes	No	No	No	No	Yes
chr12:13061176-13062105	hsa_circ_0025506	No	Yes	No	No	No	No	Yes
chr12:15834159-15835906	hsa_circ_0025535	No	Yes	No	No	No	No	Yes
chr12:25219298-25219446	hsa_circ_0025631	No	Yes	No	No	No	No	Yes
chr12:29460590-29474857	hsa_circ_0025752	No	Yes	No	No	No	No	Yes
chr12:31535156-31586182	hsa_circ_0025795	No	Yes	No	No	No	No	Yes
chr12:31562196-31579358	hsa_circ_0025804	No	Yes	No	No	No	No	Yes
chr12:31595708-31605410	hsa_circ_0025823	No	Yes	No	No	No	No	Yes
chr12:32729199-32764217	hsa_circ_0025842	No	Yes	No	No	No	No	Yes
chr12:32751430-32764217	hsa_circ_0025843	No	Yes	No	No	No	No	Yes
chr12:32772631-32777386	hsa_circ_0025847	No	Yes	No	No	No	No	Yes
chr12:40696591-40697936	hsa_circ_0025887	No	Yes	No	No	No	No	No
chr12:45751072-45815056	hsa_circ_0025942	No	Yes	No	No	No	No	Yes
chr12:48179534-48183131	hsa_circ_0026010	No	Yes	No	No	No	No	Yes
chr12:49854552-49883356	hsa_circ_0026149	No	Yes	No	No	No	No	Yes
chr12:50821544-50848200	hsa_circ_0026229	No	Yes	No	No	No	No	Yes
chr12:50829270-50831621	hsa_circ_0026234	No	Yes	No	No	No	No	Yes
chr12:53670866-53671011	hsa_circ_0026587	No	Yes	No	No	No	No	Yes
chr12:53856276-53862616	hsa_circ_0026652	No	Yes	No	No	No	No	Yes
chr12:53875724-53893444	hsa_circ_0026666	No	Yes	No	No	No	No	Yes
chr12:53925527-53926407	hsa_circ_0026674	No	Yes	No	No	No	No	Yes
chr12:54789044-54802019	hsa_circ_0026738	No	Yes	No	No	No	No	Yes
chr12:56119229-56122136	hsa_circ_0026785	No	Yes	No	No	No	No	Yes
chr12:56676203-56680429	hsa_circ_0026983	No	Yes	No	No	No	No	Yes
chr12:57036456-57036615	hsa_circ_0027082	No	Yes	No	No	No	No	Yes
chr12:57113320-57113380	hsa_circ_0027106	No	Yes	No	No	No	No	Yes
chr12:57572672-57588482	hsa_circ_0027194	No	Yes	No	No	No	No	Yes
chr12:58144705-58145519	hsa_circ_0027323	No	Yes	No	No	No	No	Yes
chr12:59270226-59284578	hsa_circ_0027341	No	Yes	No	No	No	No	Yes
chr12:65258447-65260683	hsa_circ_0027440	No	Yes	No	No	No	No	Yes
chr12:69090598-69094633	hsa_circ_0027470	No	Yes	No	No	No	No	Yes
chr12:69120278-69135760	hsa_circ_0027487	No	Yes	No	No	No	No	Yes
chr12:78360008-78401225	hsa_circ_0027641	No	Yes	No	No	No	No	Yes
chr12:95879654-95897937	hsa_circ_0027774	No	Yes	No	No	No	No	Yes
chr12:100598717-100606306	hsa_circ_0027858	No	Yes	No	No	No	No	Yes
chr12:101365083-101442179	hsa_circ_0027873	No	Yes	No	No	No	No	Yes
chr12:105239620-105255148	hsa_circ_0027967	No	Yes	No	No	No	No	Yes
chr12:105239620-105322472	hsa_circ_0027968	No	Yes	No	No	No	No	Yes
chr12:105255068-105322472	hsa_circ_0027969	No	Yes	No	No	No	No	Yes
chr12:105280070-105322472	hsa_circ_0027971	No	Yes	No	No	No	No	Yes
chr12:109048081-109095099	hsa_circ_0028072	No	Yes	No	No	No	No	Yes
chr12:110764194-110780253	hsa_circ_0028173	No	Yes	Yes	No	No	No	Yes
chr12:112370389-112381173	hsa_circ_0028319	No	Yes	No	No	No	No	Yes
chr12:112375964-112381173	hsa_circ_0028323	No	Yes	No	No	No	No	Yes
chr12:112528529-112530940	hsa_circ_0028342	No	Yes	No	No	No	No	Yes
chr12:113753139-113754806	hsa_circ_0028502	No	Yes	No	No	No	No	Yes
chr12:116413319-116675510	hsa_circ_0028563	No	Yes	No	No	No	No	Yes
chr12:116418554-116675510	hsa_circ_0028564	No	Yes	No	No	No	No	Yes
chr12:118533337-118533619	hsa_circ_0028644	No	Yes	No	No	No	No	Yes
chr12:120600650-120611630	hsa_circ_0028817	No	Yes	No	No	No	No	Yes
chr12:120636920-120637008	hsa_circ_0028864	No	Yes	No	No	No	No	Yes
chr12:120651644-120662180	hsa_circ_0028870	No	Yes	No	No	No	No	Yes
chr12:121163570-121177811	hsa_circ_0028926	No	Yes	No	No	No	No	Yes
chr12:122372152-122406075	hsa_circ_0029031	No	Yes	No	No	No	No	Yes
chr12:122819194-122826244	hsa_circ_0029067	No	Yes	Yes	Yes	Yes	No	Yes
chr12:123818599-123825635	hsa_circ_0029221	No	Yes	No	No	No	No	Yes
chr12:124090477-124090706	hsa_circ_0029235	No	Yes	No	No	No	No	Yes
chr12:125270902-125284788	hsa_circ_0029325	No	Yes	No	No	No	No	Yes
chr12:125270986-125294835	hsa_circ_0029327	No	Yes	No	No	No	No	Yes
chr12:125292306-125294835	hsa_circ_0029340	No	Yes	No	No	No	No	Yes
chr12:125396191-125396596	hsa_circ_0029349	No	Yes	No	No	No	No	Yes
chr12:133219809-133219916	hsa_circ_0029515	No	Yes	No	No	No	No	Yes
chr13:20235837-20242671	hsa_circ_0029604	No	Yes	No	No	No	No	Yes
chr13:20534097-20544211	hsa_circ_0029619	No	Yes	No	No	No	No	Yes
chr13:20567202-20580726	hsa_circ_0029625	No	Yes	No	No	No	No	Yes
chr13:20632714-20633702	hsa_circ_0029634	No	Yes	No	No	No	No	Yes
chr13:20632714-20641530	hsa_circ_0029636	No	Yes	No	No	No	No	Yes
chr13:21946709-21957148	hsa_circ_0029699	No	Yes	No	No	No	No	Yes
chr13:25831333-25831459	hsa_circ_0029778	No	Yes	No	No	No	No	Yes
chr13:25894667-25905696	hsa_circ_0029790	No	Yes	No	No	No	No	Yes
chr13:28840851-28854678	hsa_circ_0029863	No	Yes	No	No	No	No	Yes
chr13:32893213-32900419	hsa_circ_0029928	No	Yes	No	No	No	No	Yes
chr13:42439871-42461497	hsa_circ_0030117	No	Yes	No	No	No	No	Yes
chr13:42733401-42734272	hsa_circ_0030130	No	Yes	No	No	No	No	Yes
chr13:46092896-46104915	hsa_circ_0030186	No	Yes	No	No	No	No	Yes
chr13:49075877-49077050	hsa_circ_0030235	No	Yes	No	No	No	No	Yes
chr13:75915260-75915723	hsa_circ_0030428	No	Yes	No	No	No	No	Yes
chr13:76301164-76415337	hsa_circ_0030448	No	Yes	No	No	No	No	Yes
chr13:95230258-95233443	hsa_circ_0030559	No	Yes	No	No	No	No	Yes
chr13:99890680-99896878	hsa_circ_0030720	No	Yes	No	No	No	No	Yes
chr13:100953713-100955252	hsa_circ_0030762	No	Yes	No	No	No	No	Yes
chr13:100953713-101101559	hsa_circ_0030764	No	Yes	No	No	No	No	Yes
chr13:100962086-101020828	hsa_circ_0030770	No	Yes	No	No	No	No	Yes
chr13:100982814-101020828	hsa_circ_0030771	No	Yes	No	No	No	No	Yes
chr13:102521074-102527646	hsa_circ_0030793	No	Yes	No	No	No	No	Yes
chr13:113490491-113530255	hsa_circ_0030969	No	Yes	No	No	No	No	Yes
chr13:113963957-113964177	hsa_circ_0030998	No	Yes	No	No	No	No	Yes
chr13:114789754-114793403	hsa_circ_0031065	No	Yes	No	No	No	No	Yes
chr14:20863608-20873744	hsa_circ_0031116	No	Yes	No	No	No	No	Yes
chr14:21542090-21543658	hsa_circ_0031134	No	Yes	No	No	No	No	Yes
chr14:21883732-21897494	hsa_circ_0031194	No	Yes	No	No	No	No	Yes
chr14:23609679-23609833	hsa_circ_0031281	No	Yes	No	No	No	No	Yes
chr14:31108982-31185183	hsa_circ_0031423	No	Yes	No	No	No	No	Yes
chr14:31404368-31405830	hsa_circ_0031444	No	Yes	No	No	No	No	Yes
chr14:31602443-31602881	hsa_circ_0031485	No	Yes	No	No	No	No	Yes
chr14:31602443-31605871	hsa_circ_0031486	No	Yes	No	No	No	No	Yes
chr14:31763096-31795548	hsa_circ_0031507	No	Yes	No	No	No	No	Yes
chr14:31814292-31817113	hsa_circ_0031556	No	Yes	No	No	No	No	Yes
chr14:31849672-31856581	hsa_circ_0031571	No	Yes	No	No	No	No	Yes
chr14:32559707-32563592	hsa_circ_0031583	No	Yes	No	No	No	No	Yes
chr14:34398281-34400421	hsa_circ_0031594	No	Yes	No	No	No	No	Yes
chr14:35476488-35483108	hsa_circ_0031645	No	Yes	No	No	No	No	Yes
chr14:35870715-35871869	hsa_circ_0031661	No	Yes	No	No	No	No	Yes
chr14:53003436-53011089	hsa_circ_0031940	No	Yes	No	No	No	No	Yes
chr14:62204804-62205091	hsa_circ_0032140	No	Yes	No	No	No	No	Yes
chr14:67827033-67853233	hsa_circ_0032271	No	Yes	No	No	No	No	Yes
chr14:72054287-72090953	hsa_circ_0032462	No	Yes	Yes	No	No	No	Yes
chr14:74989492-75070408	hsa_circ_0032603	No	Yes	No	No	No	No	Yes
chr14:75602462-75602589	hsa_circ_0032684	No	Yes	No	No	No	No	Yes
chr14:76127550-76187046	hsa_circ_0032695	No	Yes	No	No	No	No	Yes
chr14:76173360-76187046	hsa_circ_0032704	No	Yes	No	No	No	No	Yes
chr14:78018438-78021862	hsa_circ_0032786	No	Yes	No	No	No	No	Yes
chr14:78018438-78063723	hsa_circ_0032787	No	Yes	No	No	No	No	Yes
chr14:81209418-81227957	hsa_circ_0032821	No	Yes	Yes	Yes	Yes	Yes	Yes
chr14:90397884-90398971	hsa_circ_0032891	No	Yes	Yes	Yes	No	No	Yes
chr14:91626609-91626741	hsa_circ_0032946	No	Yes	No	No	No	No	Yes
chr14:91626609-91634065	hsa_circ_0032947	No	Yes	No	No	No	No	Yes
chr14:92264128-92268765	hsa_circ_0032969	No	Yes	No	No	No	No	Yes
chr14:92278655-92302849	hsa_circ_0032970	No	Yes	Yes	No	Yes	Yes	Yes
chr14:100317189-100331983	hsa_circ_0033155	No	Yes	No	No	No	No	Yes
chr14:102499401-102507010	hsa_circ_0033351	No	Yes	No	No	No	No	Yes
chr14:106603568-106603783	hsa_circ_0033974	No	Yes	No	No	No	No	Yes
chr15:22855026-22866800	hsa_circ_0034061	No	Yes	No	No	No	No	Yes
chr15:22933747-22954376	hsa_circ_0034070	No	Yes	No	No	No	No	Yes
chr15:22940727-22947086	hsa_circ_0034072	No	Yes	No	No	No	No	Yes
chr15:37242524-37242601	hsa_circ_0034406	No	Yes	No	No	No	No	Yes
chr15:39874029-39882224	hsa_circ_0034428	No	Yes	No	No	No	No	Yes
chr15:39876188-39881555	hsa_circ_0034453	No	Yes	No	No	No	No	Yes
chr15:39876500-39879721	hsa_circ_0034463	No	Yes	No	No	No	No	Yes
chr15:39876500-39882224	hsa_circ_0034465	No	Yes	No	No	No	No	Yes
chr15:39879547-39882224	hsa_circ_0034475	No	Yes	No	No	No	No	Yes
chr15:39881159-39881555	hsa_circ_0034495	No	Yes	No	No	No	No	Yes
chr15:39881159-39882224	hsa_circ_0034496	No	Yes	No	No	No	No	Yes
chr15:39881159-39882824	hsa_circ_0034497	No	Yes	No	No	No	No	Yes
chr15:39882716-39885003	hsa_circ_0034518	No	Yes	No	No	No	No	Yes
chr15:39884768-39889668	hsa_circ_0034537	No	Yes	No	No	No	No	Yes
chr15:42579888-42589854	hsa_circ_0034804	No	Yes	No	No	No	No	Yes
chr15:43739563-43767892	hsa_circ_0034991	No	Yes	No	No	No	No	Yes
chr15:44884528-44889141	hsa_circ_0035086	No	Yes	No	No	No	No	Yes
chr15:44900641-44918705	hsa_circ_0035096	No	Yes	No	No	No	No	Yes
chr15:48717565-48717688	hsa_circ_0035137	No	Yes	No	No	No	No	Yes
chr15:48755278-48905289	hsa_circ_0035147	No	Yes	No	No	No	No	Yes
chr15:50168474-50171656	hsa_circ_0035196	No	Yes	No	No	No	No	Yes
chr15:50781997-50782722	hsa_circ_0035221	No	Yes	No	No	No	No	Yes
chr15:50875285-50878685	hsa_circ_0035226	No	Yes	No	No	No	No	Yes
chr15:52161413-52194233	hsa_circ_0035292	No	Yes	No	No	No	No	Yes
chr15:57730182-57734676	hsa_circ_0035431	No	Yes	Yes	Yes	Yes	Yes	Yes
chr15:57730182-57754090	hsa_circ_0035432	No	Yes	No	No	No	No	Yes
chr15:57732574-57732669	hsa_circ_0035434	No	Yes	No	No	No	No	Yes
chr15:57743697-57754090	hsa_circ_0035435	No	Yes	No	No	No	No	Yes
chr15:58302846-58306479	hsa_circ_0035445	No	Yes	Yes	No	No	Yes	Yes
chr15:59406916-59417244	hsa_circ_0035488	No	Yes	No	No	No	No	Yes
chr15:60641273-60643450	hsa_circ_0035540	No	Yes	No	No	No	No	Yes
chr15:60648117-60656722	hsa_circ_0035554	No	Yes	No	No	No	No	Yes
chr15:60653139-60656722	hsa_circ_0035559	No	Yes	No	No	No	No	Yes
chr15:63845913-63866602	hsa_circ_0035654	No	Yes	No	No	No	No	Yes
chr15:63988322-64015554	hsa_circ_0035797	No	Yes	No	No	No	No	Yes
chr15:65273201-65275931	hsa_circ_0035875	No	Yes	No	No	No	No	Yes
chr15:66021409-66025156	hsa_circ_0035943	No	Yes	No	No	No	No	Yes
chr15:66021409-66048810	hsa_circ_0035946	No	Yes	No	No	No	No	Yes
chr15:66030044-66031213	hsa_circ_0035949	No	Yes	No	No	No	No	Yes
chr15:66828270-66829601	hsa_circ_0036000	No	Yes	No	No	No	No	Yes
chr15:69745158-69747884	hsa_circ_0036088	No	Yes	No	No	No	No	Yes
chr15:70987355-70987444	hsa_circ_0036109	No	Yes	No	No	No	No	Yes
chr15:71952868-71953073	hsa_circ_0036140	No	Yes	No	No	No	No	Yes
chr15:72491369-72509841	hsa_circ_0036186	No	Yes	No	No	No	No	Yes
chr15:72509749-72511451	hsa_circ_0036200	No	Yes	No	No	No	No	Yes
chr15:74911537-74912566	hsa_circ_0036287	No	Yes	No	No	No	No	Yes
chr15:75714987-75715164	hsa_circ_0036355	No	Yes	No	No	No	No	Yes
chr15:76523673-76584854	hsa_circ_0036393	No	Yes	No	No	No	No	Yes
chr15:78398080-78398276	hsa_circ_0036444	No	Yes	No	No	No	No	Yes
chr15:80414053-80423635	hsa_circ_0036510	No	Yes	No	No	No	No	Yes
chr15:80743220-80767564	hsa_circ_0036516	No	Yes	No	No	No	No	Yes
chr15:85656607-85669605	hsa_circ_0036627	No	Yes	No	No	No	No	Yes
chr15:90627211-90628330	hsa_circ_0036756	No	Yes	No	No	No	No	Yes
chr15:90628506-90634876	hsa_circ_0036758	No	Yes	No	No	No	No	Yes
chr15:90630343-90634876	hsa_circ_0036759	No	Yes	No	No	No	No	Yes
chr15:90984737-91025513	hsa_circ_0036807	No	Yes	No	No	No	No	Yes
chr15:90999383-91025513	hsa_circ_0036821	No	Yes	No	No	No	No	Yes
chr15:91017716-91025513	hsa_circ_0036832	No	Yes	No	No	No	No	Yes
chr15:91491883-91497323	hsa_circ_0036906	No	Yes	No	No	No	No	Yes
chr15:93444396-93543870	hsa_circ_0036958	No	Yes	No	No	No	No	Yes
chr15:93552374-93558139	hsa_circ_0037006	No	Yes	No	No	No	No	Yes
chr15:101929668-101970268	hsa_circ_0037100	No	Yes	No	No	No	No	Yes
chr16:422610-425256	hsa_circ_0037167	No	Yes	No	No	No	No	Yes
chr16:667207-668260	hsa_circ_0037207	No	Yes	No	No	No	No	Yes
chr16:943006-961079	hsa_circ_0037271	No	Yes	No	No	No	No	Yes
chr16:1825041-1826340	hsa_circ_0037340	No	Yes	No	No	No	No	Yes
chr16:1872300-1873038	hsa_circ_0037353	No	Yes	No	No	No	No	Yes
chr16:1903219-1910476	hsa_circ_0037361	No	Yes	No	No	No	No	Yes
chr16:1903219-1912117	hsa_circ_0037362	No	Yes	No	No	No	No	Yes
chr16:2012061-2012657	hsa_circ_0037370	No	Yes	No	No	No	No	Yes
chr16:2147728-2147985	hsa_circ_0037447	No	Yes	No	No	No	No	Yes
chr16:2616356-2633586	hsa_circ_0037553	No	Yes	No	No	No	No	Yes
chr16:3801726-3808973	hsa_circ_0037659	No	Yes	No	No	No	No	Yes
chr16:3801726-3820987	hsa_circ_0037661	No	Yes	No	No	No	No	Yes
chr16:4484384-4487486	hsa_circ_0037710	No	Yes	No	No	No	No	Yes
chr16:8946801-8949183	hsa_circ_0037798	No	Yes	No	No	No	No	Yes
chr16:10989138-10992859	hsa_circ_0037816	No	Yes	No	No	No	No	Yes
chr16:11778020-11781822	hsa_circ_0037861	No	Yes	No	No	No	No	Yes
chr16:11778020-11782301	hsa_circ_0037862	No	Yes	No	No	No	No	Yes
chr16:11778020-11785938	hsa_circ_0037863	No	Yes	No	No	No	No	Yes
chr16:11778020-11794420	hsa_circ_0037864	No	Yes	No	No	No	No	Yes
chr16:11778020-11830089	hsa_circ_0037866	No	Yes	No	No	No	No	Yes
chr16:11781712-11830089	hsa_circ_0037868	No	Yes	No	No	No	No	Yes
chr16:11976871-11979131	hsa_circ_0037896	No	Yes	No	No	No	No	Yes
chr16:11979037-11990639	hsa_circ_0037901	No	Yes	No	No	No	No	Yes
chr16:14702914-14721044	hsa_circ_0037974	No	Yes	No	No	No	No	Yes
chr16:14720962-14722108	hsa_circ_0037975	No	Yes	No	No	No	No	Yes
chr16:16205231-16205439	hsa_circ_0038138	No	Yes	No	No	No	No	Yes
chr16:16205231-16216031	hsa_circ_0038139	No	Yes	No	No	No	No	Yes
chr16:19741751-19745149	hsa_circ_0038374	No	Yes	Yes	Yes	No	No	Yes
chr16:21968737-21969920	hsa_circ_0038458	No	Yes	No	No	No	No	Yes
chr16:21973780-21983443	hsa_circ_0038465	No	Yes	No	No	No	No	Yes
chr16:22357256-22360764	hsa_circ_0038521	No	Yes	No	No	No	No	Yes
chr16:23480206-23500030	hsa_circ_0038587	No	Yes	No	No	No	No	Yes
chr16:23848695-24135302	hsa_circ_0038642	No	Yes	No	No	No	No	Yes
chr16:23999828-24105618	hsa_circ_0038644	No	Yes	No	No	No	No	Yes
chr16:24043456-24135302	hsa_circ_0038649	No	Yes	No	No	No	No	Yes
chr16:27351506-27353580	hsa_circ_0038718	No	Yes	No	No	No	No	Yes
chr16:28187218-28192352	hsa_circ_0038822	No	Yes	No	No	No	No	Yes
chr16:28898509-28899043	hsa_circ_0038872	No	Yes	No	No	No	No	Yes
chr16:30087635-30096695	hsa_circ_0038998	No	Yes	No	No	No	No	Yes
chr16:30094975-30096695	hsa_circ_0039001	No	Yes	No	No	No	No	Yes
chr16:30718503-30740893	hsa_circ_0039090	No	Yes	No	No	No	No	Yes
chr16:31120367-31121104	hsa_circ_0039145	No	Yes	No	No	No	No	Yes
chr16:46931559-46934702	hsa_circ_0039216	No	Yes	No	No	No	No	Yes
chr16:46931559-46952669	hsa_circ_0039218	No	Yes	No	No	No	No	Yes
chr16:47536901-47644831	hsa_circ_0039271	No	Yes	No	No	No	No	Yes
chr16:47644736-47703328	hsa_circ_0039283	No	Yes	No	No	No	No	Yes
chr16:53189837-53191453	hsa_circ_0039353	No	Yes	No	No	No	No	Yes
chr16:53265330-53301402	hsa_circ_0039358	No	Yes	No	No	No	No	Yes
chr16:56533689-56534937	hsa_circ_0039455	No	Yes	No	No	No	No	Yes
chr16:56969146-56976149	hsa_circ_0039519	No	Yes	No	No	No	No	Yes
chr16:57250018-57255327	hsa_circ_0039557	No	Yes	No	No	No	No	Yes
chr16:58562378-58594266	hsa_circ_0039626	No	Yes	No	No	No	No	Yes
chr16:58572675-58594266	hsa_circ_0039644	No	Yes	No	No	No	No	Yes
chr16:58580575-58594266	hsa_circ_0039658	No	Yes	No	No	No	No	Yes
chr16:58589687-58594266	hsa_circ_0039671	No	Yes	No	No	No	No	Yes
chr16:58594115-58612843	hsa_circ_0039680	No	Yes	No	No	No	No	Yes
chr16:58594115-58663750	hsa_circ_0039691	No	Yes	No	No	No	No	Yes
chr16:58621248-58621782	hsa_circ_0039700	No	Yes	No	No	No	No	Yes
chr16:67605050-67646024	hsa_circ_0039841	No	Yes	No	No	No	No	Yes
chr16:67605050-67662455	hsa_circ_0039842	No	Yes	No	No	No	No	Yes
chr16:68090266-68100539	hsa_circ_0039920	No	Yes	No	No	No	No	Yes
chr16:68155889-68225678	hsa_circ_0039929	No	Yes	No	No	No	No	Yes
chr16:68298418-68300624	hsa_circ_0039940	No	Yes	No	No	No	No	Yes
chr16:68300495-68321774	hsa_circ_0039945	No	Yes	No	No	No	No	Yes
chr16:68300495-68328704	hsa_circ_0039947	No	Yes	No	No	No	No	Yes
chr16:68716204-68719253	hsa_circ_0039982	No	Yes	No	No	No	No	Yes
chr16:69746930-69747032	hsa_circ_0040081	No	Yes	Yes	Yes	Yes	No	Yes
chr16:69746930-69760533	hsa_circ_0040083	No	Yes	No	No	No	No	Yes
chr16:69905706-69922152	hsa_circ_0040099	No	Yes	No	No	No	No	Yes
chr16:70294946-70295060	hsa_circ_0040193	No	Yes	No	No	No	No	Yes
chr16:71773136-71805155	hsa_circ_0040373	No	Yes	No	No	No	No	Yes
chr16:71799391-71808495	hsa_circ_0040388	No	Yes	No	No	No	No	Yes
chr16:74926381-74937998	hsa_circ_0040507	No	Yes	No	No	No	No	Yes
chr16:78142319-78466649	hsa_circ_0040571	No	Yes	No	No	No	No	Yes
chr16:78458766-78466649	hsa_circ_0040573	No	Yes	No	No	No	No	Yes
chr16:81888048-81925195	hsa_circ_0040610	No	Yes	No	No	No	No	Yes
chr16:84792321-84801964	hsa_circ_0040705	No	Yes	Yes	Yes	No	No	Yes
chr16:84796594-84808831	hsa_circ_0040707	No	Yes	No	No	No	No	Yes
chr16:87863628-87874761	hsa_circ_0040799	No	Yes	No	No	No	No	Yes
chr16:87873307-87874079	hsa_circ_0040803	No	Yes	No	No	No	No	Yes
chr16:88008653-88017865	hsa_circ_0040809	No	Yes	No	No	Yes	No	Yes
chr16:88066714-88071617	hsa_circ_0040827	No	Yes	No	No	No	No	Yes
chr16:89383340-89383483	hsa_circ_0040930	No	Yes	No	No	No	No	Yes
chr16:89807211-89815175	hsa_circ_0040994	No	Yes	No	No	No	No	Yes
chr16:89815066-89816310	hsa_circ_0041006	No	Yes	No	No	No	No	Yes
chr17:96901-183725	hsa_circ_0041148	No	Yes	No	No	No	No	Yes
chr17:131558-177370	hsa_circ_0041150	No	Yes	Yes	Yes	Yes	Yes	Yes
chr17:131558-183725	hsa_circ_0041151	No	Yes	No	No	No	No	Yes
chr17:169210-183725	hsa_circ_0041154	No	Yes	No	No	No	No	Yes
chr17:2898630-2935743	hsa_circ_0041440	No	Yes	No	No	No	No	Yes
chr17:2911304-2935743	hsa_circ_0041442	No	Yes	No	No	No	No	Yes
chr17:3833594-3839763	hsa_circ_0041477	No	Yes	No	No	No	No	Yes
chr17:6350782-6351078	hsa_circ_0041732	No	Yes	No	No	No	No	Yes
chr17:7124856-7125001	hsa_circ_0041767	No	Yes	No	No	No	No	Yes
chr17:7225183-7225329	hsa_circ_0041821	No	Yes	No	No	No	No	Yes
chr17:7490009-7490589	hsa_circ_0041938	No	Yes	No	No	No	No	Yes
chr17:8109808-8111158	hsa_circ_0041992	No	Yes	No	No	No	No	Yes
chr17:8473037-8480656	hsa_circ_0042049	No	Yes	No	No	No	No	Yes
chr17:12608444-12626325	hsa_circ_0042103	No	Yes	No	No	No	No	Yes
chr17:15881357-15884458	hsa_circ_0042132	No	Yes	No	No	No	No	Yes
chr17:17782940-17810845	hsa_circ_0042264	No	Yes	No	No	No	No	Yes
chr17:17787947-17797124	hsa_circ_0042265	No	Yes	No	No	No	No	Yes
chr17:18420498-18422988	hsa_circ_0042345	No	Yes	No	No	No	No	Yes
chr17:18770594-18781183	hsa_circ_0042359	No	Yes	No	No	No	No	Yes
chr17:19644405-19648447	hsa_circ_0042385	No	Yes	No	No	No	No	Yes
chr17:19827720-19866335	hsa_circ_0042410	No	Yes	No	No	No	No	Yes
chr17:19843025-19861884	hsa_circ_0042418	No	Yes	No	No	No	No	Yes
chr17:26944249-26970677	hsa_circ_0042590	No	Yes	No	No	No	No	Yes
chr17:27778472-27818883	hsa_circ_0042753	No	Yes	No	No	No	No	Yes
chr17:27975161-27977818	hsa_circ_0042799	No	Yes	No	No	No	No	Yes
chr17:28003837-28004759	hsa_circ_0042817	No	Yes	No	No	No	No	Yes
chr17:28003837-28022541	hsa_circ_0042819	No	Yes	No	No	No	No	Yes
chr17:28011580-28022541	hsa_circ_0042823	No	Yes	No	No	No	No	Yes
chr17:29059503-29062115	hsa_circ_0042850	No	Yes	No	No	No	No	Yes
chr17:29061914-29070387	hsa_circ_0042853	No	Yes	No	No	No	No	Yes
chr17:30205268-30207773	hsa_circ_0042952	No	Yes	No	No	No	No	Yes
chr17:30267304-30303633	hsa_circ_0042965	No	Yes	No	No	No	No	Yes
chr17:30267304-30315516	hsa_circ_0042967	No	Yes	No	No	No	No	Yes
chr17:30267304-30320352	hsa_circ_0042968	No	Yes	No	No	No	No	Yes
chr17:30300164-30315516	hsa_circ_0042975	No	Yes	No	No	No	No	Yes
chr17:35604934-35609962	hsa_circ_0043256	No	Yes	Yes	No	Yes	Yes	Yes
chr17:35797838-35800763	hsa_circ_0043278	No	Yes	No	Yes	Yes	No	Yes
chr17:35797838-35804870	hsa_circ_0043280	No	Yes	No	No	No	No	Yes
chr17:36517593-36522300	hsa_circ_0043328	No	Yes	No	No	No	No	Yes
chr17:38547757-38556661	hsa_circ_0043544	No	Yes	No	No	No	No	Yes
chr17:39775691-39775940	hsa_circ_0043632	No	Yes	No	No	No	No	Yes
chr17:39775691-39777131	hsa_circ_0043634	No	Yes	No	No	No	No	Yes
chr17:39775691-39777343	hsa_circ_0043635	No	Yes	No	No	No	No	Yes
chr17:39775691-39778763	hsa_circ_0043637	No	Yes	No	No	No	No	Yes
chr17:40632684-40646491	hsa_circ_0043829	No	Yes	No	No	No	No	Yes
chr17:40879652-40882936	hsa_circ_0043898	No	Yes	No	No	No	No	Yes
chr17:41108220-41108337	hsa_circ_0043921	No	Yes	No	No	No	No	Yes
chr17:41199659-41215968	hsa_circ_0043947	No	Yes	No	No	No	No	Yes
chr17:42152047-42152455	hsa_circ_0044013	No	Yes	No	No	No	No	Yes
chr17:43552465-43553092	hsa_circ_0044177	No	Yes	No	No	No	No	Yes
chr17:45247282-45259003	hsa_circ_0044235	No	Yes	No	No	No	No	Yes
chr17:47874111-47875920	hsa_circ_0044436	No	Yes	No	No	No	No	Yes
chr17:48184439-48185596	hsa_circ_0044497	No	Yes	No	No	No	No	Yes
chr17:48263677-48265510	hsa_circ_0044513	No	Yes	No	No	No	No	Yes
chr17:48263677-48268851	hsa_circ_0044514	No	Yes	No	No	No	No	Yes
chr17:48263677-48270408	hsa_circ_0044515	No	Yes	No	No	No	No	Yes
chr17:48263677-48271402	hsa_circ_0044516	No	Yes	No	No	No	No	Yes
chr17:48263677-48272691	hsa_circ_0044517	No	Yes	No	No	No	No	Yes
chr17:48263677-48273560	hsa_circ_0044518	No	Yes	No	No	No	No	Yes
chr17:48263677-48275146	hsa_circ_0044519	No	Yes	No	No	No	No	Yes
chr17:48265236-48272189	hsa_circ_0044521	No	Yes	No	No	No	No	Yes
chr17:48271490-48272189	hsa_circ_0044556	No	Yes	Yes	No	No	No	Yes
chr17:48276916-48277308	hsa_circ_0044569	No	Yes	No	No	No	No	Yes
chr17:48755104-48761117	hsa_circ_0044620	No	Yes	No	No	No	No	Yes
chr17:53007433-53024673	hsa_circ_0044693	No	Yes	No	No	No	No	Yes
chr17:57951899-57963591	hsa_circ_0044897	No	Yes	No	No	No	No	Yes
chr17:59067331-59161925	hsa_circ_0044998	No	Yes	No	No	No	No	Yes
chr17:59946633-59989431	hsa_circ_0045034	No	Yes	No	No	No	No	Yes
chr17:60751423-60751531	hsa_circ_0045153	No	Yes	No	No	No	No	Yes
chr17:62130139-62130731	hsa_circ_0045272	No	Yes	No	No	No	No	Yes
chr17:62130139-62135353	hsa_circ_0045275	No	Yes	No	No	No	No	Yes
chr17:62498279-62499689	hsa_circ_0045294	No	Yes	No	No	No	No	Yes
chr17:66039215-66042970	hsa_circ_0045482	No	Yes	No	No	No	No	Yes
chr17:66352807-66391334	hsa_circ_0045491	No	Yes	No	No	No	No	Yes
chr17:67270099-67270269	hsa_circ_0045520	No	Yes	No	No	No	No	Yes
chr17:73897062-73898235	hsa_circ_0045737	No	Yes	No	No	No	No	Yes
chr17:74385612-74397235	hsa_circ_0045801	No	Yes	No	No	No	No	Yes
chr17:76198579-76198832	hsa_circ_0045881	No	Yes	No	No	No	No	Yes
chr17:76396815-76411108	hsa_circ_0045902	No	Yes	No	No	No	No	Yes
chr17:76410959-76415806	hsa_circ_0045905	No	Yes	No	No	No	No	Yes
chr17:76823326-76825089	hsa_circ_0045932	No	Yes	No	No	No	No	Yes
chr17:77478535-77478680	hsa_circ_0045971	No	Yes	No	No	No	No	Yes
chr17:78199635-78201759	hsa_circ_0045999	No	Yes	No	No	No	No	Yes
chr17:79555969-79575848	hsa_circ_0046188	No	Yes	No	No	No	No	Yes
chr17:79813017-79813462	hsa_circ_0046263	No	Yes	No	No	No	No	Yes
chr17:79813017-79817263	hsa_circ_0046264	No	Yes	No	No	No	No	Yes
chr17:80048757-80048945	hsa_circ_0046366	No	Yes	Yes	Yes	No	No	Yes
chr17:80048757-80049560	hsa_circ_0046367	No	Yes	No	No	No	No	Yes
chr17:80540616-80545148	hsa_circ_0046435	No	Yes	No	No	No	No	Yes
chr17:80714040-80755678	hsa_circ_0046448	No	Yes	No	No	No	No	Yes
chr17:80714040-80758872	hsa_circ_0046449	No	Yes	Yes	No	No	Yes	Yes
chr17:80721840-80758872	hsa_circ_0046464	No	Yes	No	No	No	No	Yes
chr17:80828099-80858607	hsa_circ_0046523	No	Yes	No	No	No	No	Yes
chr17:80842020-80851508	hsa_circ_0046533	No	Yes	No	No	No	No	Yes
chr17:80962990-80992975	hsa_circ_0046600	No	Yes	No	No	No	No	Yes
chr18:670691-671451	hsa_circ_0046677	No	Yes	No	No	No	No	Yes
chr18:745707-751804	hsa_circ_0046701	No	Yes	Yes	Yes	Yes	No	Yes
chr18:756556-756835	hsa_circ_0046702	No	Yes	No	No	No	No	Yes
chr18:2655885-2667030	hsa_circ_0046707	No	Yes	No	No	No	No	Yes
chr18:2718155-2718432	hsa_circ_0046729	No	Yes	No	No	No	No	Yes
chr18:7032064-7080456	hsa_circ_0046791	No	Yes	No	No	No	No	Yes
chr18:9195548-9221997	hsa_circ_0046843	No	Yes	No	No	No	No	Yes
chr18:9775274-9845688	hsa_circ_0046894	No	Yes	No	No	No	No	Yes
chr18:10715647-10857209	hsa_circ_0046920	No	Yes	No	No	No	No	Yes
chr18:11999052-12014372	hsa_circ_0046944	No	Yes	No	No	No	No	Yes
chr18:12310941-12311052	hsa_circ_0046949	No	Yes	No	No	No	No	Yes
chr18:12963158-12984189	hsa_circ_0046990	No	Yes	No	No	No	No	Yes
chr18:13001455-13008630	hsa_circ_0047009	No	Yes	No	No	No	No	Yes
chr18:13048857-13073184	hsa_circ_0047022	No	Yes	No	No	No	No	Yes
chr18:13278103-13438383	hsa_circ_0047038	No	Yes	No	No	No	No	Yes
chr18:20945597-20950225	hsa_circ_0047146	No	Yes	No	No	No	No	Yes
chr18:21461899-21470081	hsa_circ_0047232	No	Yes	No	No	No	No	Yes
chr18:23895192-23915195	hsa_circ_0047322	No	Yes	No	No	No	No	Yes
chr18:29432557-29446938	hsa_circ_0047360	No	Yes	No	No	No	No	Yes
chr18:34646852-34664195	hsa_circ_0047474	No	Yes	No	No	No	No	Yes
chr18:43437817-43496547	hsa_circ_0047515	No	Yes	No	No	No	No	Yes
chr18:43447527-43496547	hsa_circ_0047521	No	Yes	No	No	No	No	Yes
chr18:44395274-44401035	hsa_circ_0047585	No	Yes	No	No	No	No	Yes
chr18:48422178-48447557	hsa_circ_0047692	No	Yes	No	No	No	No	Yes
chr18:48444479-48458730	hsa_circ_0047700	No	Yes	No	No	No	No	Yes
chr18:55319265-55373819	hsa_circ_0047775	No	Yes	No	No	No	No	Yes
chr18:55328405-55368332	hsa_circ_0047778	No	Yes	No	No	No	No	Yes
chr18:55351267-55355739	hsa_circ_0047780	No	Yes	No	No	No	No	Yes
chr18:55355530-55364920	hsa_circ_0047784	No	Yes	No	No	No	No	Yes
chr18:55355530-55368545	hsa_circ_0047785	No	Yes	No	No	No	No	Yes
chr18:55895061-55919286	hsa_circ_0047790	No	Yes	No	No	No	No	Yes
chr18:56606676-56606853	hsa_circ_0047821	No	Yes	No	No	No	No	Yes
chr18:59739905-59751839	hsa_circ_0047841	No	Yes	No	No	No	No	Yes
chr18:59739905-59807712	hsa_circ_0047843	No	Yes	No	No	No	No	Yes
chr18:61166352-61172318	hsa_circ_0047906	No	Yes	No	No	No	No	Yes
chr18:74561481-74617371	hsa_circ_0047975	No	Yes	No	No	No	No	Yes
chr18:77170402-77171501	hsa_circ_0048023	No	Yes	No	No	No	No	Yes
chr19:676388-683392	hsa_circ_0048085	No	Yes	No	No	No	No	Yes
chr19:1220371-1228434	hsa_circ_0048201	No	Yes	No	No	No	No	Yes
chr19:1271979-1273171	hsa_circ_0048215	No	Yes	No	No	No	No	Yes
chr19:1417498-1422395	hsa_circ_0048232	No	Yes	Yes	Yes	Yes	Yes	Yes
chr19:1417498-1432689	hsa_circ_0048234	No	Yes	No	No	No	No	Yes
chr19:2790418-2811732	hsa_circ_0048430	No	Yes	No	No	No	No	Yes
chr19:3976053-3980064	hsa_circ_0048536	No	Yes	No	No	No	No	Yes
chr19:3977816-3982422	hsa_circ_0048556	No	Yes	No	No	No	No	Yes
chr19:4930727-4951008	hsa_circ_0048676	No	Yes	No	No	No	No	Yes
chr19:5205518-5214491	hsa_circ_0048720	No	Yes	No	No	No	No	Yes
chr19:5604593-5612578	hsa_circ_0048752	No	Yes	No	No	No	No	Yes
chr19:7527037-7527220	hsa_circ_0048974	No	Yes	No	No	No	No	Yes
chr19:8530207-8539128	hsa_circ_0049072	No	Yes	No	No	No	No	Yes
chr19:8536209-8539128	hsa_circ_0049074	No	Yes	No	No	No	No	Yes
chr19:8539050-8539128	hsa_circ_0049076	No	Yes	No	No	No	No	Yes
chr19:9939002-9940797	hsa_circ_0049163	No	Yes	No	No	No	No	Yes
chr19:9939267-9939550	hsa_circ_0049164	No	Yes	No	No	No	No	Yes
chr19:10610070-10610756	hsa_circ_0049271	No	Yes	No	No	No	No	Yes
chr19:10694281-10694746	hsa_circ_0049282	No	Yes	No	No	No	No	Yes
chr19:10738595-10755235	hsa_circ_0049289	No	Yes	No	No	No	No	Yes
chr19:10742543-10748423	hsa_circ_0049296	No	Yes	No	No	No	No	Yes
chr19:10747337-10748423	hsa_circ_0049300	No	Yes	No	No	No	No	Yes
chr19:11024552-11027453	hsa_circ_0049356	No	Yes	No	No	No	No	Yes
chr19:11657489-11657784	hsa_circ_0049487	No	Yes	No	No	No	No	Yes
chr19:13050241-13051266	hsa_circ_0049640	No	Yes	No	No	No	No	Yes
chr19:13858752-13874106	hsa_circ_0049680	No	Yes	No	No	No	No	Yes
chr19:16314269-16346156	hsa_circ_0049875	No	Yes	No	No	No	No	Yes
chr19:16338358-16346156	hsa_circ_0049882	No	Yes	No	No	No	No	Yes
chr19:16620309-16621557	hsa_circ_0049892	No	Yes	No	No	No	No	Yes
chr19:17622431-17632097	hsa_circ_0049995	No	Yes	No	No	No	No	Yes
chr19:17671156-17671274	hsa_circ_0050007	No	Yes	No	No	No	No	Yes
chr19:18279896-18286507	hsa_circ_0050087	No	Yes	No	No	No	No	Yes
chr19:18285849-18286032	hsa_circ_0050092	No	Yes	No	No	No	No	Yes
chr19:18285849-18288927	hsa_circ_0050095	No	Yes	No	No	No	No	Yes
chr19:18459757-18466821	hsa_circ_0050102	No	Yes	No	No	No	No	Yes
chr19:18860590-18864395	hsa_circ_0050146	No	Yes	No	No	No	No	Yes
chr19:19260034-19261573	hsa_circ_0050205	No	Yes	No	No	No	No	Yes
chr19:34868407-34887562	hsa_circ_0050490	No	Yes	No	No	No	No	Yes
chr19:34941169-34957919	hsa_circ_0050547	No	Yes	Yes	No	No	Yes	Yes
chr19:36122232-36128587	hsa_circ_0050622	No	Yes	No	No	No	No	Yes
chr19:36604610-36605153	hsa_circ_0050723	No	Yes	No	No	No	No	Yes
chr19:39090564-39090793	hsa_circ_0050867	No	Yes	No	No	No	No	Yes
chr19:39334481-39334554	hsa_circ_0050939	No	Yes	No	No	No	No	Yes
chr19:40327195-40328483	hsa_circ_0051042	No	Yes	No	No	No	No	Yes
chr19:40360855-40382826	hsa_circ_0051047	No	Yes	No	No	No	No	Yes
chr19:40386445-40386783	hsa_circ_0051050	No	Yes	No	No	No	No	Yes
chr19:41703683-41713444	hsa_circ_0051152	No	Yes	No	No	No	No	Yes
chr19:41737087-41745625	hsa_circ_0051172	No	Yes	Yes	No	Yes	Yes	Yes
chr19:42736647-42737357	hsa_circ_0051274	No	Yes	No	No	No	No	Yes
chr19:45254483-45262098	hsa_circ_0051390	No	Yes	No	No	No	No	Yes
chr19:45260902-45262098	hsa_circ_0051395	No	Yes	No	No	No	No	Yes
chr19:45261502-45262098	hsa_circ_0051396	No	Yes	No	No	No	No	Yes
chr19:45404284-45404361	hsa_circ_0051415	No	Yes	No	No	No	No	Yes
chr19:45643493-45650543	hsa_circ_0051439	No	Yes	No	No	No	No	Yes
chr19:45767941-45768168	hsa_circ_0051453	No	Yes	No	No	No	No	Yes
chr19:45767941-45769539	hsa_circ_0051454	No	Yes	No	No	No	No	Yes
chr19:45857987-45872001	hsa_circ_0051468	No	Yes	No	No	No	No	Yes
chr19:46124740-46133304	hsa_circ_0051524	No	Yes	No	No	No	No	Yes
chr19:47278139-47280662	hsa_circ_0051620	No	Yes	No	No	No	No	Yes
chr19:47285639-47285806	hsa_circ_0051637	No	Yes	No	No	No	No	Yes
chr19:47285639-47291842	hsa_circ_0051638	No	Yes	No	No	No	No	Yes
chr19:47341422-47342835	hsa_circ_0051641	No	Yes	No	No	No	No	Yes
chr19:47920060-47921881	hsa_circ_0051686	No	Yes	No	No	No	No	Yes
chr19:48922490-48923071	hsa_circ_0051749	No	Yes	No	No	No	No	Yes
chr19:49216254-49217302	hsa_circ_0051768	No	Yes	No	No	No	No	Yes
chr19:49216254-49220000	hsa_circ_0051769	No	Yes	No	No	No	No	Yes
chr19:49407603-49416821	hsa_circ_0051789	No	Yes	No	No	No	No	Yes
chr19:49458943-49464519	hsa_circ_0051799	No	Yes	No	No	No	No	Yes
chr19:49513229-49519182	hsa_circ_0051837	No	Yes	No	No	No	No	Yes
chr19:49703556-49705398	hsa_circ_0051859	No	Yes	No	No	No	No	Yes
chr19:49994035-49994121	hsa_circ_0051899	No	Yes	No	No	No	No	Yes
chr19:49999633-50002944	hsa_circ_0051907	No	Yes	No	No	No	No	Yes
chr19:50311670-50315993	hsa_circ_0051967	No	Yes	No	No	No	No	Yes
chr19:50479723-50496209	hsa_circ_0051995	No	Yes	No	No	No	No	Yes
chr19:54418618-54418759	hsa_circ_0052131	No	Yes	No	No	No	No	Yes
chr19:54704725-54711515	hsa_circ_0052147	No	Yes	No	No	No	No	Yes
chr19:55420603-55420882	hsa_circ_0052165	No	Yes	No	No	No	No	Yes
chr10:117849251-117856275	hsa_circ_0005239	No	Yes	No	No	No	Yes	Yes
chr2:1890310-1896059	hsa_circ_0052455	No	Yes	No	No	No	No	Yes
chr2:9563867-9563952	hsa_circ_0052540	No	Yes	No	No	No	No	Yes
chr2:11943032-11955366	hsa_circ_0052678	No	Yes	No	No	No	No	Yes
chr2:17851689-17876564	hsa_circ_0052806	No	Yes	No	No	No	No	Yes
chr2:20236546-20237375	hsa_circ_0052825	No	Yes	No	No	No	No	Yes
chr2:20236546-20251789	hsa_circ_0052827	No	Yes	No	No	No	No	Yes
chr2:20483103-20527139	hsa_circ_0052855	No	Yes	No	No	No	No	Yes
chr2:20490412-20527139	hsa_circ_0052858	No	Yes	No	No	No	No	Yes
chr2:20507738-20527139	hsa_circ_0052867	No	Yes	No	No	No	No	Yes
chr2:20939730-20939965	hsa_circ_0052877	No	Yes	No	No	No	No	Yes
chr2:24080284-24107743	hsa_circ_0052953	No	Yes	No	No	No	No	Yes
chr2:24933799-24981025	hsa_circ_0052993	No	Yes	No	No	No	No	Yes
chr2:27461909-27466654	hsa_circ_0053212	No	Yes	No	No	No	No	Yes
chr2:27667239-27667972	hsa_circ_0053278	No	Yes	No	No	No	No	Yes
chr2:29135455-29148019	hsa_circ_0053344	No	Yes	No	No	No	No	Yes
chr2:32117060-32145979	hsa_circ_0053393	No	Yes	No	No	No	No	Yes
chr2:32157135-32168452	hsa_circ_0053397	No	Yes	No	No	No	No	Yes
chr2:32396355-32400430	hsa_circ_0053422	No	Yes	No	No	No	No	Yes
chr2:32688261-32750086	hsa_circ_0053674	No	Yes	No	No	No	No	Yes
chr2:32702435-32718734	hsa_circ_0053743	No	Yes	Yes	Yes	Yes	No	Yes
chr2:32703702-32832710	hsa_circ_0053764	No	Yes	No	No	No	No	Yes
chr2:32768307-32832710	hsa_circ_0053852	No	Yes	No	No	No	No	Yes
chr2:33525517-33525640	hsa_circ_0053932	No	Yes	No	No	No	No	Yes
chr2:36623756-36744685	hsa_circ_0053958	No	Yes	No	No	No	No	Yes
chr2:37280644-37286130	hsa_circ_0054082	No	Yes	No	No	No	No	Yes
chr2:37283582-37284623	hsa_circ_0054086	No	Yes	No	No	No	No	Yes
chr2:39029856-39041037	hsa_circ_0054157	No	Yes	No	No	No	No	Yes
chr2:39485488-39485728	hsa_circ_0054186	No	Yes	No	No	No	No	Yes
chr2:39513992-39515421	hsa_circ_0054196	No	Yes	No	No	No	No	Yes
chr2:39513992-39517475	hsa_circ_0054197	No	Yes	No	No	No	No	Yes
chr2:39559057-39564722	hsa_circ_0054211	No	Yes	Yes	Yes	No	No	Yes
chr2:39743554-39745851	hsa_circ_0054220	No	Yes	No	No	No	No	Yes
chr2:42909540-42924974	hsa_circ_0054272	No	Yes	No	No	No	No	Yes
chr2:44172470-44209573	hsa_circ_0054371	No	Yes	No	No	No	No	Yes
chr2:54091203-54197977	hsa_circ_0054537	No	Yes	Yes	No	Yes	Yes	Yes
chr2:61515811-61577828	hsa_circ_0054818	No	Yes	No	No	No	No	Yes
chr2:61528085-61575615	hsa_circ_0054823	No	Yes	No	No	No	No	Yes
chr2:63182651-63223901	hsa_circ_0054915	No	Yes	No	No	No	No	Yes
chr2:63712050-63720074	hsa_circ_0054933	No	Yes	No	No	No	No	Yes
chr2:65228581-65231149	hsa_circ_0054970	No	Yes	No	No	No	No	Yes
chr2:68717321-68753374	hsa_circ_0055019	No	Yes	No	No	No	No	Yes
chr2:71582848-71607695	hsa_circ_0055149	No	Yes	No	No	No	No	Yes
chr2:72411203-72786650	hsa_circ_0055172	No	Yes	No	No	No	No	Yes
chr2:73746901-73800551	hsa_circ_0055241	No	Yes	No	No	No	No	Yes
chr2:74655974-74656069	hsa_circ_0055323	No	Yes	No	No	No	No	Yes
chr2:75881861-75889334	hsa_circ_0055368	No	Yes	No	No	No	No	Yes
chr2:80772106-80783018	hsa_circ_0055377	No	Yes	Yes	Yes	No	No	Yes
chr2:87279936-87282923	hsa_circ_0055548	No	Yes	No	No	No	No	Yes
chr2:97399255-97399338	hsa_circ_0055686	No	Yes	No	No	No	No	Yes
chr2:109347777-109352218	hsa_circ_0055986	No	Yes	No	No	No	No	Yes
chr2:111222627-111230652	hsa_circ_0056021	No	Yes	No	No	No	No	Yes
chr2:112101637-112101814	hsa_circ_0056048	No	Yes	Yes	Yes	No	No	Yes
chr2:120639361-120704150	hsa_circ_0056238	No	Yes	No	No	No	No	Yes
chr2:120639672-120640199	hsa_circ_0056239	No	Yes	No	No	No	No	Yes
chr2:120639672-120672818	hsa_circ_0056240	No	Yes	No	No	No	No	Yes
chr2:120639672-120704150	hsa_circ_0056241	No	Yes	No	No	No	No	Yes
chr2:120692375-120725548	hsa_circ_0056256	No	Yes	No	No	No	No	Yes
chr2:120709548-120720320	hsa_circ_0056260	No	Yes	No	No	No	No	Yes
chr2:120830753-120885427	hsa_circ_0056271	No	Yes	No	No	No	No	Yes
chr2:128525762-128528578	hsa_circ_0056362	No	Yes	No	No	No	No	Yes
chr2:128750760-128754065	hsa_circ_0056390	No	Yes	No	No	No	No	Yes
chr2:128914825-128922399	hsa_circ_0056424	No	Yes	No	No	No	No	Yes
chr2:131796425-131799517	hsa_circ_0056472	No	Yes	No	No	No	No	Yes
chr2:152698416-152717334	hsa_circ_0056731	No	Yes	Yes	Yes	Yes	No	Yes
chr2:163070447-163070583	hsa_circ_0056884	No	Yes	No	No	No	No	Yes
chr2:165548730-165586625	hsa_circ_0056892	No	Yes	No	No	No	No	Yes
chr2:168920009-168920080	hsa_circ_0056930	No	Yes	No	No	No	No	Yes
chr2:173423435-173435552	hsa_circ_0057090	No	Yes	No	No	No	No	Yes
chr2:173423435-173457776	hsa_circ_0057091	No	Yes	No	No	No	No	Yes
chr2:173429705-173457776	hsa_circ_0057099	No	Yes	No	No	No	No	Yes
chr2:173433468-173460751	hsa_circ_0057105	No	Yes	No	No	No	No	Yes
chr2:173435453-173457776	hsa_circ_0057106	No	Yes	No	No	No	No	Yes
chr2:173451005-173460751	hsa_circ_0057109	No	Yes	No	No	No	No	Yes
chr2:174068523-174104224	hsa_circ_0057120	No	Yes	No	No	No	No	Yes
chr2:179403672-179535022	hsa_circ_0057213	No	Yes	No	No	No	No	Yes
chr2:187498055-187506315	hsa_circ_0057319	No	Yes	No	No	No	No	Yes
chr2:189859771-189875616	hsa_circ_0057391	No	Yes	No	No	No	No	Yes
chr2:189863399-189875616	hsa_circ_0057400	No	Yes	No	No	No	No	Yes
chr2:189864010-189866315	hsa_circ_0057402	No	Yes	No	No	No	No	Yes
chr2:189864010-189868513	hsa_circ_0057403	No	Yes	No	No	No	No	Yes
chr2:189872760-189872868	hsa_circ_0057419	No	Yes	No	No	No	No	Yes
chr2:189907876-189943295	hsa_circ_0057424	No	Yes	No	No	No	No	Yes
chr2:190656515-190718808	hsa_circ_0057480	No	Yes	No	No	No	No	Yes
chr2:197118643-197143386	hsa_circ_0057576	No	Yes	Yes	No	Yes	Yes	Yes
chr2:197135916-197172809	hsa_circ_0057582	No	Yes	No	No	No	No	Yes
chr2:203241049-203421254	hsa_circ_0057797	No	Yes	No	No	No	No	Yes
chr2:203378441-203421254	hsa_circ_0057808	No	Yes	No	No	No	No	Yes
chr2:203762022-203764360	hsa_circ_0057827	No	Yes	No	No	No	No	Yes
chr2:203921149-204062114	hsa_circ_0057843	No	Yes	No	No	No	No	Yes
chr2:203977737-203980793	hsa_circ_0057856	No	Yes	No	No	No	No	Yes
chr2:207006664-207008856	hsa_circ_0057915	No	Yes	No	No	No	No	Yes
chr2:208432186-208442379	hsa_circ_0057953	No	Yes	No	No	No	No	Yes
chr2:209163364-209167077	hsa_circ_0057980	No	Yes	No	No	No	No	Yes
chr2:210786223-210786410	hsa_circ_0058001	No	Yes	No	No	No	No	Yes
chr2:215617170-215657169	hsa_circ_0058048	No	Yes	No	No	No	No	Yes
chr2:215632205-215634036	hsa_circ_0058049	No	Yes	No	No	No	No	Yes
chr2:215632205-215657169	hsa_circ_0058050	No	Yes	No	No	No	No	Yes
chr2:215632205-215661841	hsa_circ_0058051	No	Yes	No	No	No	No	Yes
chr2:215645283-215661841	hsa_circ_0058055	No	Yes	No	No	No	No	Yes
chr2:216240351-216249699	hsa_circ_0058095	No	Yes	No	No	No	No	Yes
chr2:216240351-216288249	hsa_circ_0058097	No	Yes	No	No	No	No	Yes
chr2:216240351-216299547	hsa_circ_0058098	No	Yes	No	No	No	No	Yes
chr2:216241220-216262571	hsa_circ_0058100	No	Yes	No	No	No	No	Yes
chr2:216251411-216259442	hsa_circ_0058110	No	Yes	No	No	No	No	Yes
chr2:216261859-216284108	hsa_circ_0058117	No	Yes	No	No	No	No	Yes
chr2:216262402-216289048	hsa_circ_0058119	No	Yes	No	No	No	No	Yes
chr2:216269111-216285524	hsa_circ_0058122	No	Yes	No	No	No	No	Yes
chr2:216274285-216288249	hsa_circ_0058132	No	Yes	No	No	No	No	Yes
chr2:216279383-216293061	hsa_circ_0058145	No	Yes	No	No	No	No	Yes
chr2:216279559-216288249	hsa_circ_0058146	No	Yes	No	No	No	No	Yes
chr2:216285395-216290008	hsa_circ_0058149	No	Yes	No	No	No	No	Yes
chr2:216285395-216295575	hsa_circ_0058150	No	Yes	No	No	No	No	Yes
chr2:216288072-216293061	hsa_circ_0058152	No	Yes	No	No	No	No	Yes
chr2:216288868-216298184	hsa_circ_0058155	No	Yes	No	No	No	No	Yes
chr2:219103386-219110269	hsa_circ_0058213	No	Yes	No	No	No	No	Yes
chr2:219204505-219206867	hsa_circ_0058230	No	Yes	No	No	No	No	Yes
chr2:220110200-220111598	hsa_circ_0058361	No	Yes	No	No	No	No	Yes
chr2:223752547-223773868	hsa_circ_0058443	No	Yes	No	No	No	No	Yes
chr2:227729319-227779067	hsa_circ_0058495	No	Yes	No	No	No	No	Yes
chr2:228395806-228401420	hsa_circ_0058527	No	Yes	No	No	No	No	Yes
chr2:234054804-234091145	hsa_circ_0058741	No	Yes	No	No	No	No	Yes
chr2:234343025-234345087	hsa_circ_0058762	No	Yes	No	No	No	No	Yes
chr2:234343025-234346125	hsa_circ_0058763	No	Yes	No	No	No	No	Yes
chr2:234343025-234375849	hsa_circ_0058765	No	Yes	No	No	No	No	Yes
chr2:234344463-234355442	hsa_circ_0058767	No	Yes	No	No	No	No	Yes
chr2:234344463-234365641	hsa_circ_0058768	No	Yes	No	No	No	No	Yes
chr2:234344961-234358022	hsa_circ_0058769	No	Yes	No	No	No	No	Yes
chr2:234346022-234346125	hsa_circ_0058770	No	Yes	No	No	No	No	Yes
chr2:234457746-234460165	hsa_circ_0058779	No	Yes	No	No	No	No	Yes
chr2:236617822-236659132	hsa_circ_0058792	No	Yes	No	No	No	No	Yes
chr2:236626200-236659132	hsa_circ_0058794	No	Yes	No	No	No	No	Yes
chr2:238243268-238268802	hsa_circ_0058819	No	Yes	No	No	No	No	Yes
chr2:238243268-238283663	hsa_circ_0058820	No	Yes	No	No	No	No	Yes
chr2:238247657-238249793	hsa_circ_0058823	No	Yes	No	No	No	No	Yes
chr2:238933982-238934053	hsa_circ_0058854	No	Yes	No	No	No	No	Yes
chr2:240929490-240951113	hsa_circ_0058916	No	Yes	No	No	No	No	Yes
chr2:240946732-240961757	hsa_circ_0058926	No	Yes	No	No	No	No	Yes
chr2:242186166-242189395	hsa_circ_0059031	No	Yes	No	No	No	No	Yes
chr2:242312498-242312705	hsa_circ_0059067	No	Yes	No	No	No	No	Yes
chr20:1349620-1350716	hsa_circ_0059176	No	Yes	No	No	No	No	Yes
chr20:4666796-4667154	hsa_circ_0059349	No	Yes	No	No	No	No	Yes
chr20:4951438-4951561	hsa_circ_0059369	No	Yes	No	No	No	No	Yes
chr20:25028720-25038818	hsa_circ_0059631	No	Yes	No	No	No	No	Yes
chr20:25252018-25264887	hsa_circ_0059640	No	Yes	No	No	No	No	Yes
chr20:25260901-25264887	hsa_circ_0059648	No	Yes	No	No	No	No	Yes
chr20:31379406-31380576	hsa_circ_0059802	No	Yes	No	No	No	No	Yes
chr20:32878137-32881962	hsa_circ_0059914	No	Yes	No	No	No	No	Yes
chr20:33057852-33059320	hsa_circ_0059955	No	Yes	No	No	No	No	Yes
chr20:33866724-33872064	hsa_circ_0060055	No	Yes	No	No	No	No	Yes
chr20:35176434-35178226	hsa_circ_0060185	No	Yes	No	No	No	No	Yes
chr20:35312815-35317187	hsa_circ_0060205	No	Yes	No	No	No	No	Yes
chr20:35457456-35467844	hsa_circ_0060219	No	Yes	No	No	No	No	Yes
chr20:35533766-35555655	hsa_circ_0060222	No	Yes	No	No	No	No	Yes
chr20:40101961-40117244	hsa_circ_0060410	No	Yes	No	No	No	No	Yes
chr20:40101961-40247133	hsa_circ_0060414	No	Yes	No	No	No	No	Yes
chr20:43805010-43805185	hsa_circ_0060533	No	Yes	No	No	No	No	Yes
chr20:43880878-43881060	hsa_circ_0060534	No	Yes	No	No	No	No	Yes
chr20:47569241-47569421	hsa_circ_0060671	No	Yes	No	No	No	No	Yes
chr20:48744511-48760158	hsa_circ_0060828	No	Yes	No	No	No	No	Yes
chr20:61537238-61545758	hsa_circ_0061137	No	Yes	No	No	No	No	Yes
chr21:16386664-16386787	hsa_circ_0061274	No	Yes	Yes	Yes	Yes	Yes	Yes
chr21:16415815-16415895	hsa_circ_0061276	No	Yes	Yes	Yes	Yes	Yes	Yes
chr21:27347382-27369731	hsa_circ_0061343	No	Yes	No	No	No	No	Yes
chr21:27372329-27423509	hsa_circ_0061345	No	Yes	No	No	No	No	Yes
chr21:32537278-32567621	hsa_circ_0061404	No	Yes	No	No	No	No	Yes
chr21:33073307-33077780	hsa_circ_0061430	No	Yes	No	No	No	No	Yes
chr21:33074088-33078670	hsa_circ_0061431	No	Yes	No	No	No	No	Yes
chr21:35279644-35279757	hsa_circ_0061576	No	Yes	No	No	No	No	Yes
chr21:35279644-35281515	hsa_circ_0061577	No	Yes	No	No	No	No	Yes
chr21:37711071-37736557	hsa_circ_0061623	No	Yes	No	No	No	No	Yes
chr21:38792600-38850602	hsa_circ_0061691	No	Yes	No	No	No	No	Yes
chr21:40600425-40642359	hsa_circ_0061734	No	Yes	No	No	No	No	Yes
chr21:45165959-45172510	hsa_circ_0061900	No	Yes	No	No	No	No	Yes
chr22:17100506-17119630	hsa_circ_0062139	No	Yes	No	No	No	No	Yes
chr22:18371799-18379127	hsa_circ_0062180	No	Yes	No	No	No	No	Yes
chr22:21158587-21159453	hsa_circ_0062389	No	Yes	No	No	No	No	Yes
chr22:23595985-23615961	hsa_circ_0062522	No	Yes	No	No	No	No	Yes
chr22:24002051-24026054	hsa_circ_0062545	No	Yes	No	No	No	No	Yes
chr22:24562606-24574596	hsa_circ_0062596	No	Yes	No	No	No	No	Yes
chr22:26936754-26940641	hsa_circ_0062683	No	Yes	No	No	No	No	Yes
chr22:29190547-29195141	hsa_circ_0062721	No	Yes	No	No	No	No	Yes
chr22:31858917-31859119	hsa_circ_0062913	No	Yes	No	No	No	No	Yes
chr22:32871223-32881196	hsa_circ_0062980	No	Yes	No	No	No	No	Yes
chr22:34157357-34157545	hsa_circ_0063018	No	Yes	No	No	No	No	Yes
chr22:34157357-34252790	hsa_circ_0063019	No	Yes	No	No	No	No	Yes
chr22:36006931-36007153	hsa_circ_0063050	No	Yes	No	No	No	No	No
chr22:38270376-38272018	hsa_circ_0063266	No	Yes	No	No	No	No	Yes
chr22:38327805-38333799	hsa_circ_0063275	No	Yes	No	No	No	No	Yes
chr22:38879442-38894155	hsa_circ_0063314	No	Yes	No	No	No	No	Yes
chr22:38894089-38894578	hsa_circ_0063329	No	Yes	No	No	No	No	Yes
chr22:38894089-38897285	hsa_circ_0063331	No	Yes	No	No	No	No	Yes
chr22:40749076-40750331	hsa_circ_0063419	No	Yes	No	No	No	No	Yes
chr22:40750251-40750331	hsa_circ_0063423	No	Yes	No	No	No	No	Yes
chr22:41865128-41916280	hsa_circ_0063555	No	Yes	No	No	No	No	Yes
chr22:41903794-41913635	hsa_circ_0063559	No	Yes	No	No	No	No	Yes
chr22:41907879-41916280	hsa_circ_0063562	No	Yes	No	No	No	No	Yes
chr22:41911380-41916280	hsa_circ_0063563	No	Yes	No	No	No	No	Yes
chr22:41911770-41913635	hsa_circ_0063565	No	Yes	No	No	No	No	Yes
chr22:41913530-41913635	hsa_circ_0063567	No	Yes	No	No	No	No	Yes
chr22:42069936-42071199	hsa_circ_0063595	No	Yes	No	No	No	No	Yes
chr22:42204878-42206004	hsa_circ_0063604	No	Yes	No	No	No	No	Yes
chr22:45588122-45595916	hsa_circ_0063721	No	Yes	No	No	No	No	Yes
chr22:45937108-45946495	hsa_circ_0063752	No	Yes	No	No	No	No	Yes
chr22:46594238-46594488	hsa_circ_0063781	No	Yes	Yes	Yes	Yes	No	Yes
chr22:46780439-46785396	hsa_circ_0063809	No	Yes	Yes	No	No	Yes	Yes
chr22:46782298-46785396	hsa_circ_0063812	No	Yes	No	No	No	No	Yes
chr22:51214199-51216409	hsa_circ_0064018	No	Yes	No	No	No	No	Yes
chr3:5229358-5229999	hsa_circ_0064083	No	Yes	No	No	No	No	Yes
chr3:9843344-9848789	hsa_circ_0064175	No	Yes	No	No	No	No	Yes
chr3:10088263-10102087	hsa_circ_0064221	No	Yes	No	No	No	No	Yes
chr3:13371959-13413532	hsa_circ_0064391	No	Yes	No	No	No	No	Yes
chr3:15471419-15471514	hsa_circ_0064485	No	Yes	No	No	No	No	Yes
chr3:29910348-29941246	hsa_circ_0064644	No	Yes	No	No	No	No	Yes
chr3:30029633-30032700	hsa_circ_0064651	No	Yes	No	No	No	No	Yes
chr3:33441680-33467233	hsa_circ_0064735	No	Yes	No	No	No	No	Yes
chr3:37284681-37330782	hsa_circ_0064834	No	Yes	No	No	No	No	Yes
chr3:38263068-38271921	hsa_circ_0064871	No	Yes	No	No	No	No	Yes
chr3:40567269-40567355	hsa_circ_0064924	No	Yes	No	No	No	No	Yes
chr3:47079155-47144913	hsa_circ_0065143	No	Yes	No	No	No	No	Yes
chr3:47087976-47108608	hsa_circ_0065147	No	Yes	No	No	No	No	Yes
chr3:47098310-47103836	hsa_circ_0065149	No	Yes	No	No	No	No	Yes
chr3:47098310-47125872	hsa_circ_0065150	No	Yes	No	No	No	No	Yes
chr3:47098310-47168153	hsa_circ_0065157	No	Yes	No	No	No	No	Yes
chr3:47098310-47205467	hsa_circ_0065158	No	Yes	No	No	No	No	Yes
chr3:47468936-47470160	hsa_circ_0065220	No	Yes	No	No	No	No	Yes
chr3:47721926-47779600	hsa_circ_0065282	No	Yes	No	No	No	No	Yes
chr3:47742767-47787483	hsa_circ_0065291	No	Yes	No	No	No	No	Yes
chr3:47770514-47787483	hsa_circ_0065305	No	Yes	No	No	No	No	Yes
chr3:47777523-47787483	hsa_circ_0065307	No	Yes	No	No	No	No	Yes
chr3:48198667-48205927	hsa_circ_0065349	No	Yes	No	No	No	No	Yes
chr3:48491442-48495818	hsa_circ_0065384	No	Yes	No	No	No	No	Yes
chr3:48636431-48641076	hsa_circ_0065455	No	Yes	No	No	No	No	Yes
chr3:50677796-50679763	hsa_circ_0065871	No	Yes	No	No	No	No	Yes
chr3:52513764-52513878	hsa_circ_0066047	No	Yes	No	No	No	No	Yes
chr3:52960046-52962357	hsa_circ_0066147	No	Yes	No	No	No	No	Yes
chr3:53324825-53326857	hsa_circ_0066182	No	Yes	No	No	No	No	Yes
chr3:56626997-56653555	hsa_circ_0066219	No	Yes	No	No	No	No	Yes
chr3:64579933-64582667	hsa_circ_0066444	No	Yes	No	No	No	No	Yes
chr3:66434555-66512933	hsa_circ_0066469	No	Yes	No	No	No	No	Yes
chr3:97631010-97634580	hsa_circ_0066604	No	Yes	No	No	No	No	Yes
chr3:98541071-98541585	hsa_circ_0066629	No	Yes	No	No	No	No	Yes
chr3:100274052-100287811	hsa_circ_0066658	No	Yes	No	No	No	No	Yes
chr3:108139934-108224676	hsa_circ_0066746	No	Yes	No	No	No	No	Yes
chr3:108295117-108304059	hsa_circ_0066758	No	Yes	No	No	No	No	Yes
chr3:110791014-110866331	hsa_circ_0066774	No	Yes	No	No	No	No	Yes
chr3:110830876-110845182	hsa_circ_0066776	No	Yes	No	No	No	No	Yes
chr3:110840967-110866331	hsa_circ_0066779	No	Yes	No	No	No	No	Yes
chr3:119219541-119222467	hsa_circ_0066873	No	Yes	No	No	No	No	Yes
chr3:119222800-119222868	hsa_circ_0066877	No	Yes	No	No	No	No	Yes
chr3:119585436-119595355	hsa_circ_0066893	No	Yes	No	No	No	No	Yes
chr3:121563299-121576003	hsa_circ_0066970	No	Yes	No	No	No	No	Yes
chr3:121563299-121591635	hsa_circ_0066971	No	Yes	No	No	No	No	Yes
chr3:126746782-126748907	hsa_circ_0067156	No	Yes	No	No	No	No	Yes
chr3:127295459-127298715	hsa_circ_0067161	No	Yes	No	No	No	No	Yes
chr3:127393233-127393443	hsa_circ_0067175	No	Yes	Yes	Yes	No	No	Yes
chr3:128344376-128345675	hsa_circ_0067222	No	Yes	No	No	No	No	Yes
chr3:128973510-128973920	hsa_circ_0067260	No	Yes	No	No	No	No	Yes
chr3:135745673-135768203	hsa_circ_0067450	No	Yes	No	No	No	No	Yes
chr3:136699307-136714398	hsa_circ_0067492	No	Yes	No	No	No	No	Yes
chr3:152173330-152174150	hsa_circ_0067743	No	Yes	No	No	No	No	Yes
chr3:155547476-155560408	hsa_circ_0067772	No	Yes	No	No	No	No	Yes
chr3:155588324-155640091	hsa_circ_0067776	No	Yes	No	No	No	No	Yes
chr3:169840378-169840532	hsa_circ_0067899	No	Yes	No	No	No	No	Yes
chr3:169840378-169847340	hsa_circ_0067900	No	Yes	No	No	No	No	Yes
chr3:169889160-169890500	hsa_circ_0067919	No	Yes	No	No	No	No	Yes
chr3:170875248-170912424	hsa_circ_0067946	No	Yes	No	No	No	No	Yes
chr3:171392289-171395484	hsa_circ_0067956	No	Yes	No	No	No	No	Yes
chr3:171830241-171830380	hsa_circ_0067971	No	Yes	No	No	No	No	Yes
chr3:171830241-172096226	hsa_circ_0067977	No	Yes	No	No	No	No	Yes
chr3:171969049-172025291	hsa_circ_0067991	No	Yes	No	No	No	No	Yes
chr3:171969049-172098883	hsa_circ_0067996	No	Yes	No	No	No	No	Yes
chr3:172013152-172028671	hsa_circ_0067997	No	Yes	No	No	No	No	Yes
chr3:172080422-172098883	hsa_circ_0068013	No	Yes	No	No	No	No	Yes
chr3:172499952-172523659	hsa_circ_0068025	No	Yes	No	No	No	No	Yes
chr3:172504282-172523659	hsa_circ_0068027	No	Yes	No	No	No	No	Yes
chr3:175165016-175189546	hsa_circ_0068032	No	Yes	No	No	No	No	Yes
chr3:179597716-179605572	hsa_circ_0068124	No	Yes	No	No	No	No	Yes
chr3:182605373-182607336	hsa_circ_0068143	No	Yes	No	No	No	No	Yes
chr3:183435438-183480067	hsa_circ_0068176	No	Yes	No	No	No	No	Yes
chr3:183465459-183470041	hsa_circ_0068189	No	Yes	No	No	No	No	Yes
chr3:183516678-183518356	hsa_circ_0068238	No	Yes	No	No	No	No	Yes
chr3:183896644-183896910	hsa_circ_0068282	No	Yes	No	No	No	No	Yes
chr3:183897956-183898039	hsa_circ_0068284	No	Yes	No	No	No	No	Yes
chr3:184654033-184675309	hsa_circ_0068375	No	Yes	No	No	No	No	Yes
chr3:186756529-186761098	hsa_circ_0068481	No	Yes	No	No	No	No	Yes
chr3:187943192-188242575	hsa_circ_0068496	No	Yes	No	No	No	No	Yes
chr3:195780288-195803993	hsa_circ_0068606	No	Yes	No	No	No	No	Yes
chr3:196094898-196095026	hsa_circ_0068646	No	Yes	No	No	No	No	Yes
chr3:196129822-196134264	hsa_circ_0068655	No	Yes	No	No	No	No	Yes
chr3:196612021-196613565	hsa_circ_0068669	No	Yes	Yes	No	No	No	Yes
chr4:870317-871597	hsa_circ_0068809	No	Yes	No	No	No	No	Yes
chr4:1905942-1906105	hsa_circ_0068894	No	Yes	No	No	No	No	Yes
chr4:1918597-1920350	hsa_circ_0068895	No	Yes	No	No	No	No	Yes
chr4:2825121-2829401	hsa_circ_0068938	No	Yes	No	No	No	No	Yes
chr4:2845583-2916767	hsa_circ_0068942	No	Yes	Yes	No	Yes	Yes	Yes
chr4:3188323-3214436	hsa_circ_0069014	No	Yes	No	No	No	No	Yes
chr4:6058423-6086692	hsa_circ_0069078	No	Yes	No	No	No	No	Yes
chr4:6925099-7006651	hsa_circ_0069105	No	Yes	No	No	No	No	Yes
chr4:7000811-7002978	hsa_circ_0069113	No	Yes	No	No	No	No	Yes
chr4:7002871-7002978	hsa_circ_0069114	No	Yes	No	No	No	No	Yes
chr4:7006570-7008453	hsa_circ_0069115	No	Yes	No	No	No	No	Yes
chr4:7870348-7873807	hsa_circ_0069152	No	Yes	No	No	No	No	Yes
chr4:22403053-22440043	hsa_circ_0069323	No	Yes	No	No	No	No	Yes
chr4:25153581-25160729	hsa_circ_0069338	No	Yes	No	No	No	No	Yes
chr4:36230203-36231267	hsa_circ_0069399	No	Yes	Yes	Yes	Yes	No	Yes
chr4:39902045-39910160	hsa_circ_0069525	No	Yes	No	No	No	No	Yes
chr4:56262089-56278006	hsa_circ_0069774	No	Yes	No	No	No	No	Yes
chr4:72102292-72263370	hsa_circ_0069923	No	Yes	No	No	No	No	Yes
chr4:73950965-73968264	hsa_circ_0069940	No	Yes	No	No	No	No	Yes
chr4:77051808-77052437	hsa_circ_0070034	No	Yes	No	No	No	No	Yes
chr4:77055327-77065626	hsa_circ_0070039	No	Yes	No	No	No	No	Yes
chr4:78634540-78695870	hsa_circ_0070081	No	Yes	No	No	No	No	Yes
chr4:84188738-84194770	hsa_circ_0070271	No	Yes	No	No	No	No	Yes
chr4:95494501-95507595	hsa_circ_0070467	No	Yes	No	No	No	No	Yes
chr4:108608194-108622441	hsa_circ_0070616	No	Yes	Yes	Yes	No	No	Yes
chr4:108614926-108622441	hsa_circ_0070617	No	Yes	No	No	No	No	Yes
chr4:120169902-120194863	hsa_circ_0070777	No	Yes	No	No	No	No	Yes
chr4:121698342-121732604	hsa_circ_0070819	No	Yes	No	No	No	No	Yes
chr4:128995614-128996148	hsa_circ_0070933	No	Yes	Yes	Yes	No	Yes	Yes
chr4:128995614-129012667	hsa_circ_0070934	No	Yes	Yes	Yes	No	Yes	Yes
chr4:128995614-129019485	hsa_circ_0070935	No	Yes	No	No	No	No	Yes
chr4:128995614-129098062	hsa_circ_0070936	No	Yes	No	No	No	No	Yes
chr4:128996088-129003460	hsa_circ_0070937	No	Yes	No	No	No	No	Yes
chr4:129003319-129003460	hsa_circ_0070938	No	Yes	No	No	No	No	Yes
chr4:129042980-129099797	hsa_circ_0070941	No	Yes	No	No	No	No	Yes
chr4:139981477-139993193	hsa_circ_0070983	No	Yes	No	No	No	No	Yes
chr4:143003183-143352538	hsa_circ_0071026	No	Yes	No	No	No	No	Yes
chr4:148743877-148744108	hsa_circ_0071099	No	Yes	No	No	No	No	Yes
chr4:148778703-148876525	hsa_circ_0071107	No	Yes	No	No	No	No	Yes
chr4:151814203-151850217	hsa_circ_0071241	No	Yes	No	No	No	No	Yes
chr4:155509944-155511897	hsa_circ_0071321	No	Yes	No	No	No	No	Yes
chr4:186339594-186339924	hsa_circ_0071580	No	Yes	No	No	No	No	Yes
chr5:619104-620376	hsa_circ_0071653	No	Yes	No	No	No	No	Yes
chr5:896779-901546	hsa_circ_0071681	No	Yes	No	No	No	No	Yes
chr5:10430004-10430140	hsa_circ_0071870	No	Yes	No	No	No	No	Yes
chr5:14286979-14378236	hsa_circ_0071896	No	Yes	Yes	Yes	Yes	No	Yes
chr5:31421378-31437405	hsa_circ_0072040	No	Yes	No	No	No	No	Yes
chr5:33546163-33881585	hsa_circ_0072119	No	Yes	No	No	No	No	Yes
chr5:36953719-37036589	hsa_circ_0072168	No	Yes	No	No	No	No	Yes
chr5:37352838-37358253	hsa_circ_0072279	No	Yes	No	No	No	No	Yes
chr5:38523520-38528942	hsa_circ_0072308	No	Yes	No	No	No	No	Yes
chr5:38523520-38530768	hsa_circ_0072309	No	Yes	No	No	No	No	Yes
chr5:43292575-43299077	hsa_circ_0072386	No	Yes	No	No	No	No	Yes
chr5:43294157-43297268	hsa_circ_0072387	No	Yes	Yes	No	No	Yes	Yes
chr5:43294157-43299077	hsa_circ_0072389	No	Yes	No	No	No	No	Yes
chr5:43295853-43297268	hsa_circ_0072391	No	Yes	No	No	No	No	Yes
chr5:43543105-43543218	hsa_circ_0072395	No	Yes	No	No	No	No	Yes
chr5:43644712-43700339	hsa_circ_0072417	No	Yes	No	No	No	No	Yes
chr5:43649248-43675772	hsa_circ_0072419	No	Yes	No	No	No	No	Yes
chr5:53409031-53450469	hsa_circ_0072464	No	Yes	No	No	No	No	Yes
chr5:54763696-54786942	hsa_circ_0072493	No	Yes	No	No	No	No	Yes
chr5:56161655-56171137	hsa_circ_0072532	No	Yes	No	No	No	No	Yes
chr5:56542126-56546968	hsa_circ_0072547	No	Yes	No	No	No	No	Yes
chr5:59938638-59943360	hsa_circ_0072576	No	Yes	No	No	No	No	Yes
chr5:64510224-64769779	hsa_circ_0072668	No	Yes	Yes	Yes	Yes	No	Yes
chr5:64556426-64748043	hsa_circ_0072676	No	Yes	No	No	No	No	Yes
chr5:64747301-64769779	hsa_circ_0072688	No	Yes	No	No	No	No	Yes
chr5:65346610-65364848	hsa_circ_0072731	No	Yes	No	No	No	No	Yes
chr5:67593239-67597649	hsa_circ_0072746	No	Yes	No	No	No	No	Yes
chr5:68687657-68689327	hsa_circ_0072787	No	Yes	No	No	No	No	Yes
chr5:68715197-68716358	hsa_circ_0072789	No	Yes	No	No	No	No	Yes
[truncated: 1,523 more rows]
