# Supplementary material for: Closing the circle: current state and perspectives of circular RNA databases
Source: Brief Bioinform. 2020 Jan 30;22(1):288–97. doi: 10.1093/bib/bbz175 (PMC7820840; doi:10.1093/bib/bbz175)
Supplement: supplemental_table_4_bbz175 [file supplemental_table_4_bbz175.xlsx]

## Sheet: Sheet1
name for ciRS-7	database
﻿ciRS-7	Circ2Disease, circad, CircR2Disease
hsa_circ_0001946	Circ2Disease, circad, circBase, CircFunBase, CircR2Disease
CDR1as	Circ2Disease, circad, CircR2Disease
hsa_circRNA_105055	Circ2Disease
Cdr1as	Circ2Disease
Cir7	circad
﻿circRNA Cdr1as	circad
﻿hsa_circCDR1_001	Circbank
﻿HSA_CIRCpedia_118407	Circpedia v2
﻿X_139865339_139866824_CDR1	CircRiC
﻿circ_CDR1	CircRNADisease
﻿exo_circ_001079	exoRBase
chrX:140783175:140784660:CDR1-AS	MiOncoCirc v2.0
